# Supplementary material for: Diacerein inhibits the pro-atherogenic & pro-inflammatory effects of IL-1 on human keratinocytes & endothelial cells
Source: PLoS One. 2017 Mar 21;12(3):e0173981. doi: 10.1371/journal.pone.0173981 (PMC5360272; doi:10.1371/journal.pone.0173981)
Supplement: S1 File — (XLS) [file pone.0173981.s001.xls]

## Sheet: Gene Table
PCR Array Catalog #:		PAHS-038Z
Position	Unigene	Refseq	Symbol	Description	Gname	RT2 Catalog
A01	Hs.659274	NM_005502	ABCA1	ATP-binding cassette, sub-family A (ABC1), member 1	ABC-1/ABC1/CERP/HDLDT1/TGD	PPH02595A
A02	Hs.298469	NM_000789	ACE	Angiotensin I converting enzyme (peptidyl-dipeptidase A) 1	ACE1/CD143/DCP/DCP1/ICH/MVCD3	PPH02581A
A03	Hs.93194	NM_000039	APOA1	Apolipoprotein A-I	-	PPH02633B
A04	Hs.120759	NM_000384	APOB	Apolipoprotein B (including Ag(x) antigen)	FLDB/LDLCQ4	PPH02626E
A05	Hs.654439	NM_000041	APOE	Apolipoprotein E	AD2/LDLCQ5/LPG	PPH01366D
A06	Hs.624291	NM_004324	BAX	BCL2-associated X protein	BCL2L4	PPH00078B
A07	Hs.150749	NM_000633	BCL2	B-cell CLL/lymphoma 2	Bcl-2/PPP1R50	PPH00079B
A08	Hs.227817	NM_004049	BCL2A1	BCL2-related protein A1	ACC-1/ACC-2/BCL2L5/BFL1/GRS/HBPA1	PPH00365F
A09	Hs.516966	NM_138578	BCL2L1	BCL2-like 1	BCL-XL/S/BCL2L/BCLX/BCLXL/BCLXS/Bcl-X/PPP1R52/bcl-xL/bcl-xS	PPH00082C
A10	Hs.591054	NM_001196	BID	BH3 interacting domain death agonist	FP497	PPH00084C
A11	Hs.127799	NM_001165	BIRC3	Baculoviral IAP repeat containing 3	AIP1/API2/CIAP2/HAIP1/HIAP1/MALT2/MIHC/RNF49/c-IAP2	PPH00326B
A12	Hs.303649	NM_002982	CCL2	Chemokine (C-C motif) ligand 2	GDCF-2/HC11/HSMCR30/MCAF/MCP-1/MCP1/SCYA2/SMC-CF	PPH00192F
B01	Hs.514821	NM_002985	CCL5	Chemokine (C-C motif) ligand 5	D17S136E/RANTES/SCYA5/SIS-delta/SISd/TCP228/eoCP	PPH00703B
B02	Hs.301921	NM_001295	CCR1	Chemokine (C-C motif) receptor 1	CD191/CKR-1/CKR1/CMKBR1/HM145/MIP1aR/SCYAR1	PPH00611F
B03	Hs.705362	NM_001123396	CCR2	Chemokine (C-C motif) receptor 2	CC-CKR-2/CCR-2/CCR2A/CCR2B/CD192/CKR2/CKR2A/CKR2B/CMKBR2/MCP-1-R	PPH00612F
B04	Hs.502328	NM_000610	CD44	CD44 molecule (Indian blood group)	CDW44/CSPG8/ECMR-III/HCELL/HUTCH-I/IN/LHR/MC56/MDU2/MDU3/MIC4/Pgp1	PPH00114A
B05	Hs.76206	NM_001795	CDH5	Cadherin 5, type 2 (vascular endothelium)	7B4/CD144	PPH00668F
B06	Hs.731912	NM_003879	CFLAR	CASP8 and FADD-like apoptosis regulator	CASH/CASP8AP1/CLARP/Casper/FLAME/FLAME-1/FLAME1/FLIP/I-FLICE/MRIT/c-FLIP/c-FLIPL/c-FLIPR/c-FLIPS	PPH00333B
B07	Hs.443625	NM_000090	COL3A1	Collagen, type III, alpha 1	EDS4A	PPH00439F
B08	Hs.173894	NM_000757	CSF1	Colony stimulating factor 1 (macrophage)	CSF-1/MCSF	PPH00124B
B09	Hs.1349	NM_000758	CSF2	Colony stimulating factor 2 (granulocyte-macrophage)	GMCSF	PPH00576C
B10	Hs.410037	NM_001901	CTGF	Connective tissue growth factor	CCN2/HCS24/IGFBP8/NOV2	PPH00550G
B11	Hs.708393	NM_001964	EGR1	Early growth response 1	AT225/G0S30/KROX-24/NGFI-A/TIS8/ZIF-268/ZNF225	PPH00139A
B12	Hs.647061	NM_000501	ELN	Elastin	SVAS/WBS/WS	PPH06895F
C01	Hs.76753	NM_000118	ENG	Endoglin	END/HHT1/ORW1	PPH01140G
C02	Hs.657242	NM_004102	FABP3	Fatty acid binding protein 3, muscle and heart (mammary-derived growth inhibitor)	FABP11/H-FABP/M-FABP/MDGI/O-FABP	PPH02460C
C03	Hs.244139	NM_000043	FAS	Fas (TNF receptor superfamily, member 6)	ALPS1A/APO-1/APT1/CD95/FAS1/FASTM/TNFRSF6	PPH00141B
C04	Hs.351593	NM_000508	FGA	Fibrinogen alpha chain	Fib2	PPH02623E
C05	Hs.284244	NM_002006	FGF2	Fibroblast growth factor 2 (basic)	BFGF/FGF-2/FGFB/HBGF-2	PPH00257C
C06	Hs.203717	NM_002026	FN1	Fibronectin 1	CIG/ED-B/FINC/FN/FNZ/GFND/GFND2/LETS/MSF	PPH00143B
C07	Hs.592942	NM_001945	HBEGF	Heparin-binding EGF-like growth factor	DTR/DTS/DTSF/HEGFL	PPH02589A
C08	Hs.643447	NM_000201	ICAM1	Intercellular adhesion molecule 1	BB2/CD54/P3.58	PPH00640F
C09	Hs.708195	NM_000874	IFNAR2	Interferon (alpha, beta and omega) receptor 2	IFN-R/IFN-alpha-REC/IFNABR/IFNARB	PPH00870B
C10	Hs.856	NM_000619	IFNG	Interferon, gamma	IFG/IFI	PPH00380C
C11	Hs.1722	NM_000575	IL1A	Interleukin 1, alpha	IL-1A/IL1/IL1-ALPHA/IL1F1	PPH00690A
C12	Hs.701982	NM_000877	IL1R1	Interleukin 1 receptor, type I	CD121A/D2S1473/IL-1R-alpha/IL1R/IL1RA/P80	PPH00274A
D01	Hs.25333	NM_004633	IL1R2	Interleukin 1 receptor, type II	CD121b/CDw121b/IL-1R-2/IL-1RT-2/IL-1RT2/IL1R2c/IL1RB	PPH00313C
D02	Hs.89679	NM_000586	IL2	Interleukin 2	IL-2/TCGF/lymphokine	PPH00172C
D03	Hs.694	NM_000588	IL3	Interleukin 3 (colony-stimulating factor, multiple)	IL-3/MCGF/MULTI-CSF	PPH00691B
D04	Hs.73917	NM_000589	IL4	Interleukin 4	BCGF-1/BCGF1/BSF-1/BSF1/IL-4	PPH00565B
D05	Hs.2247	NM_000879	IL5	Interleukin 5 (colony-stimulating factor, eosinophil)	EDF/IL-5/TRF	PPH00692B
D06	Hs.482077	NM_002203	ITGA2	Integrin, alpha 2 (CD49B, alpha 2 subunit of VLA-2 receptor)	BR/CD49B/GPIa/HPA-5/VLA-2/VLAA2	PPH00625F
D07	Hs.505654	NM_002205	ITGA5	Integrin, alpha 5 (fibronectin receptor, alpha polypeptide)	CD49e/FNRA/VLA5A	PPH00176C
D08	Hs.248472	NM_000887	ITGAX	Integrin, alpha X (complement component 3 receptor 4 subunit)	CD11C/SLEB6	PPH00661F
D09	Hs.375957	NM_000211	ITGB2	Integrin, beta 2 (complement component 3 receptor 3 and 4 subunit)	CD18/LAD/LCAMB/LFA-1/MAC-1/MF17/MFI7	PPH00679F
D10	Hs.479756	NM_002253	KDR	Kinase insert domain receptor (a type III receptor tyrosine kinase)	CD309/FLK1/VEGFR/VEGFR2	PPH00386A
D11	Hs.744182	NM_016270	KLF2	Kruppel-like factor 2 (lung)	LKLF	PPH02566A
D12	Hs.270364	NM_005559	LAMA1	Laminin, alpha 1	LAMA/S-LAM-alpha	PPH02584A
E01	Hs.713981	NM_000527	LDLR	Low density lipoprotein receptor	FH/FHC/LDLCQ2	PPH00503E
E02	Hs.2250	NM_002309	LIF	Leukemia inhibitory factor (cholinergic differentiation factor)	CDF/DIA/HILDA/MLPLI	PPH00813F
E03	Hs.520120	NM_005577	LPA	Lipoprotein, Lp(a)	AK38/APOA/LP	PPH06369F
E04	Hs.180878	NM_000237	LPL	Lipoprotein lipase	HDLCQ11/LIPD	PPH00023C
E05	Hs.83169	NM_002421	MMP1	Matrix metallopeptidase 1 (interstitial collagenase)	CLG/CLGN	PPH00120B
E06	Hs.375129	NM_002422	MMP3	Matrix metallopeptidase 3 (stromelysin 1, progelatinase)	CHDS6/MMP-3/SL-1/STMY/STMY1/STR1	PPH00235F
E07	Hs.147635	NM_002445	MSR1	Macrophage scavenger receptor 1	CD204/SCARA1/SR-A/SRA/phSR1/phSR2	PPH01357F
E08	Hs.618430	NM_003998	NFKB1	Nuclear factor of kappa light polypeptide gene enhancer in B-cells 1	EBP-1/KBF1/NF-kB1/NF-kappa-B/NF-kappaB/NFKB-p105/NFKB-p50/NFkappaB/p105/p50	PPH00204F
E09	Hs.647092	NM_000603	NOS3	Nitric oxide synthase 3 (endothelial cell)	ECNOS/eNOS	PPH01298F
E10	Hs.1832	NM_000905	NPY	Neuropeptide Y	PYY4	PPH01116F
E11	Hs.438863	NM_005693	NR1H3	Nuclear receptor subfamily 1, group H, member 3	LXR-a/LXRA/RLD-1	PPH01276C
E12	Hs.535898	NM_002607	PDGFA	Platelet-derived growth factor alpha polypeptide	PDGF-A/PDGF1	PPH00217C
F01	Hs.1976	NM_002608	PDGFB	Platelet-derived growth factor beta polypeptide	IBGC5/PDGF-2/PDGF2/SIS/SSV/c-sis	PPH00488F
F02	Hs.509067	NM_002609	PDGFRB	Platelet-derived growth factor receptor, beta polypeptide	CD140B/IBGC4/IMF1/JTK12/PDGFR/PDGFR-1/PDGFR1	PPH00477C
F03	Hs.3416	NM_001122	PLIN2	Perilipin 2	ADFP/ADRP	PPH02583A
F04	Hs.592209	NM_005036	PPARA	Peroxisome proliferator-activated receptor alpha	NR1C1/PPAR/PPARalpha/hPPAR	PPH01281B
F05	Hs.696032	NM_006238	PPARD	Peroxisome proliferator-activated receptor delta	FAAR/NR1C2/NUC1/NUCI/NUCII/PPARB	PPH00455A
F06	Hs.162646	NM_015869	PPARG	Peroxisome proliferator-activated receptor gamma	CIMT1/GLM1/NR1C3/PPARG1/PPARG2/PPARgamma	PPH02291G
F07	Hs.201978	NM_000962	PTGS1	Prostaglandin-endoperoxide synthase 1 (prostaglandin G/H synthase and cyclooxygenase)	COX1/COX3/PCOX1/PES-1/PGG/HS/PGHS-1/PGHS1/PHS1/PTGHS	PPH01306F
F08	Hs.590886	NM_002957	RXRA	Retinoid X receptor, alpha	NR2B1	PPH01244F
F09	Hs.82848	NM_000450	SELE	Selectin E	CD62E/ELAM/ELAM1/ESEL/LECAM2	PPH00683F
F10	Hs.728756	NM_000655	SELL	Selectin L	CD62L/LAM1/LECAM1/LEU8/LNHR/LSEL/LYAM1/PLNHR/TQ1	PPH00677F
F11	Hs.591014	NM_003006	SELPLG	Selectin P ligand	CD162/CLA/PSGL-1/PSGL1	PPH00674A
F12	Hs.594481	NM_002575	SERPINB2	Serpin peptidase inhibitor, clade B (ovalbumin), member 2	HsT1201/PAI/PAI-2/PAI2/PLANH2	PPH00793C
G01	Hs.713079	NM_000602	SERPINE1	Serpin peptidase inhibitor, clade E (nexin, plasminogen activator inhibitor type 1), member 1	PAI/PAI-1/PAI1/PLANH1	PPH00215F
G02	Hs.443914	NM_000454	SOD1	Superoxide dismutase 1, soluble	ALS/ALS1/HEL-S-44/IPOA/SOD/hSod1/homodimer	PPH00234B
G03	Hs.313	NM_000582	SPP1	Secreted phosphoprotein 1	BNSP/BSPI/ETA-1/OPN	PPH00582E
G04	Hs.645227	NM_000660	TGFB1	Transforming growth factor, beta 1	CED/DPD1/LAP/TGFB/TGFbeta	PPH00508A
G05	Hs.133379	NM_003238	TGFB2	Transforming growth factor, beta 2	LDS4/TGF-beta2	PPH00524B
G06	Hs.211426	NM_003248	THBS4	Thrombospondin 4	TSP4	PPH00802A
G07	Hs.734766	NM_002160	TNC	Tenascin C	150-225/DFNA56/GMEM/GP/HXB/JI/TN/TN-C	PPH02442A
G08	Hs.241570	NM_000594	TNF	Tumor necrosis factor	DIF/TNF-alpha/TNFA/TNFSF2	PPH00341F
G09	Hs.211600	NM_006290	TNFAIP3	Tumor necrosis factor, alpha-induced protein 3	A20/OTUD7C/TNFA1P2	PPH00063A
G10	Hs.109225	NM_001078	VCAM1	Vascular cell adhesion molecule 1	CD106/INCAM-100	PPH00623E
G11	Hs.73793	NM_003376	VEGFA	Vascular endothelial growth factor A	MVCD1/VEGF/VPF	PPH00251C
G12	Hs.440848	NM_000552	VWF	Von Willebrand factor	F8VWF/VWD	PPH02567F
H01	Hs.520640	NM_001101	ACTB	Actin, beta	BRWS1/PS1TP5BP1	PPH00073G
H02	Hs.534255	NM_004048	B2M	Beta-2-microglobulin	-	PPH01094E
H03	Hs.544577	NM_002046	GAPDH	Glyceraldehyde-3-phosphate dehydrogenase	G3PD/GAPD	PPH00150F
H04	Hs.412707	NM_000194	HPRT1	Hypoxanthine phosphoribosyltransferase 1	HGPRT/HPRT	PPH01018C
H05	Hs.546285	NM_001002	RPLP0	Ribosomal protein, large, P0	L10E/LP0/P0/PRLP0/RPP0	PPH21138F
H06	N/A	SA_00105	HGDC	Human Genomic DNA Contamination	HIGX1A
H07	N/A	SA_00104	RTC	Reverse Transcription Control	RTC	PPX63340A
H08	N/A	SA_00104	RTC	Reverse Transcription Control	RTC	PPX63340A
H09	N/A	SA_00104	RTC	Reverse Transcription Control	RTC	PPX63340A
H10	N/A	SA_00103	PPC	Positive PCR Control	PPC
H11	N/A	SA_00103	PPC	Positive PCR Control	PPC
H12	N/A	SA_00103	PPC	Positive PCR Control	PPC

## Sheet: Fold Regulation
		Up-Down Regulation (comparing to control group)
		Group 1		Group 2
Position	Symbol	Fold Regulation	Comments	Fold Regulation	Comments
A01	ABCA1	31.7753	A	-4.9606	A
A02	ACE	52.0382	OKAY	-3.5599	OKAY
A03	APOA1	-1.66	A	-3.0122	OKAY
A04	APOB	11.0413	B	-2.1265	B
A05	APOE	78.6205	A	-18.003	OKAY
A06	BAX	94.9327	A	27.7324	OKAY
A07	BCL2	7.9328	B	-1.3072	A
A08	BCL2A1	600.144	A	3.4307	A
A09	BCL2L1	12.9257	OKAY	-1.3853	OKAY
A10	BID	199.951	A	20.6896	OKAY
A11	BIRC3	2077.79	A	10.4312	OKAY
A12	CCL2	-2.2467	A	4.3505	OKAY
B01	CCL5	3.5028	A	-1.0242	OKAY
B02	CCR1	10.9777	B	-9.8731	C
B03	CCR2	86.0339	B	-8.7655	B
B04	CD44	8.7756	B	7.4686	OKAY
B05	CDH5	40.5651	A	3.6854	OKAY
B06	CFLAR	193.676	B	10.29	OKAY
B07	COL3A1	51.6788	B	-2.7712	OKAY
B08	CSF1	2422.31	A	36.3992	A
B09	CSF2	-84.2634	OKAY	-7.2828	OKAY
B10	CTGF	-20.4472	A	1.921	OKAY
B11	EGR1	329.051	A	42.1804	A
B12	ELN	510.642	A	-1.1309	A
C01	ENG	2.2955	B	3.7239	OKAY
C02	FABP3	302.649	A	5.5079	A
C03	FAS	72.9667	OKAY	5.6288	OKAY
C04	FGA	108.521	B	-4.4532	B
C05	FGF2	1723.95	A	6.2268	OKAY
C06	FN1	602.506	B	40.1827	OKAY
C07	HBEGF	5.714	B	2.7898	OKAY
C08	ICAM1	39.2105	OKAY	6.0664	OKAY
C09	IFNAR2	35.3221	A	7.4359	OKAY
C10	IFNG	34.6432	B	-1.9086	B
C11	IL1A	18.5434	A	4.9628	OKAY
C12	IL1R1	20.7902	A	6.1639	OKAY
D01	IL1R2	14.5388	B	-5.0112	B
D02	IL2	15.9428	B	1.1462	B
D03	IL3	6.683	C	-4.8305	B
D04	IL4	1.229	B	-8.2601	B
D05	IL5	68.8555	A	-1.8702	B
D06	ITGA2	8.7675	OKAY	2.5589	OKAY
D07	ITGA5	43.7588	A	32.9187	OKAY
D08	ITGAX	42.7396	B	-1.8457	B
D09	ITGB2	3.2329	B	-3.437	A
D10	KDR	5.0777	A	1.7791	OKAY
D11	KLF2	1.2068	A	1.1048	OKAY
D12	LAMA1	252.33	A	-5.7511	B
E01	LDLR	4.8193	A	-1.0438	OKAY
E02	LIF	43.1298	OKAY	73.4064	OKAY
E03	LPA	21.4242	B	-2.4136	B
E04	LPL	965.077	A	-3.1518	B
E05	MMP1	22.9141	OKAY	2.2828	OKAY
E06	MMP3	9.2311	B	-1.0366	B
E07	MSR1	7.2828	B	-14.1805	OKAY
E08	NFKB1	197.152	A	16.1206	OKAY
E09	NOS3	18.2164	A	1.4854	OKAY
E10	NPY	147.357	B	1.2358	B
E11	NR1H3	13.7768	OKAY	-1.8928	OKAY
E12	PDGFA	1.909	A	-2.3831	OKAY
F01	PDGFB	-4.3656	A	1.4785	OKAY
F02	PDGFRB	22.7506	B	-21.8945	B
F03	PLIN2	12.6597	OKAY	-1.0402	OKAY
F04	PPARA	991.063	A	24.4004	A
F05	PPARD	3.7008	A	2.1433	OKAY
F06	PPARG	19.6415	OKAY	-3.1847	OKAY
F07	PTGS1	1583.79	A	27.9253	OKAY
F08	RXRA	157.459	A	2.4518	OKAY
F09	SELE	15.8363	OKAY	1.6804	OKAY
F10	SELL	26.6088	A	2.4889	A
F11	SELPLG	8.3349	OKAY	-3.1635	OKAY
F12	SERPINB2	3129.03	A	4.257	A
G01	SERPINE1	1414.92	B	112.895	OKAY
G02	SOD1	-1.955	B	-1.2456	OKAY
G03	SPP1	219.869	A	-7.2125	B
G04	TGFB1	28.664	OKAY	2.9509	OKAY
G05	TGFB2	108.371	OKAY	6.0987	OKAY
G06	THBS4	47.9514	B	1.8211	B
G07	TNC	217.494	A	1.1833	A
G08	TNF	684.781	A	6.0608	A
G09	TNFAIP3	-2.1267	OKAY	2.7613	OKAY
G10	VCAM1	154.433	OKAY	1.6785	OKAY
G11	VEGFA	2.3705	B	2.8942	OKAY
G12	VWF	1398.99	A	4.8104	OKAY
H01	ACTB	32.8351	A	1.3703	OKAY
H02	B2M	84.0883	B	1.6623	OKAY
H03	GAPDH	4.0143	A	1.1954	OKAY
H04	HPRT1	758.76	A	4.5039	OKAY
H05	RPLP0	-4.0143	B	-1.1954	OKAY
H06	HGDC	3.0339	B	-7.8562	B
H07	RTC	6.683	C	-9.8731	C
H08	RTC	7.5188	B	-9.8731	C
H09	RTC	649.942	A	-9.8731	C
H10	PPC	14.1249	OKAY	-4.2178	OKAY
H11	PPC	15.9945	OKAY	-4.0582	OKAY
H12	PPC	-6.4883	OKAY	-3.8154	OKAY
Comments:
A: This gene’s average threshold cycle is relatively high (> 30) in either the control or the test sample, and is reasonably low in the other sample (< 30).
These data mean that the gene’s expression is relatively low in one sample and reasonably detected in the other sample suggesting that the actual fold-change value is at least as large as the calculated and reported fold-change result.
This fold-change result may also have greater variations if p value > 0.05; therefore, it is important to have a sufficient number of biological replicates to validate the result for this gene.
B: This gene’s average threshold cycle is relatively high (> 30), meaning that its relative expression level is low, in both control and test samples, and the p-value for the fold-change is either unavailable or relatively high (p > 0.05).
This fold-change result may also have greater variations; therefore, it is important to have a sufficient number of biological replicates to validate the result for this gene.
C: This gene’s average threshold cycle is either not determined or greater than the defined cut-off value (default 35), in both samples meaning that its expression was undetected, making this fold-change result erroneous and un-interpretable.
Fold Change & Fold Regulation:
Fold-Change (2^(- Delta Delta Ct)) is the normalized gene expression (2^(- Delta Ct)) in the Test Sample divided the normalized gene expression (2^(- Delta Ct)) in the Control Sample.
Fold-Regulation represents fold-change results in a biologically meaningful way. Fold-change values greater than one indicate a positive- or an up-regulation, and the fold-regulation is equal to the fold-change.
Fold-change values less than one indicate a negative or down-regulation, and the fold-regulation is the negative inverse of the fold-change.
Fold-change and fold-regulation values greater than 2 are indicated in red; fold-change values less than 0.5 and fold-regulation values less than -2 are indicated in blue.
