# Supplementary material for: Diacerein inhibits the pro-atherogenic & pro-inflammatory effects of IL-1 on human keratinocytes & endothelial cells
Source: PLoS One. 2017 Mar 21;12(3):e0173981. doi: 10.1371/journal.pone.0173981 (PMC5360272; doi:10.1371/journal.pone.0173981)
Supplement: S2 File — (XLS) [file pone.0173981.s002.xls]

## Sheet: Gene Table
PCR Array Catalog #:		PAHS-3803Z
Position	Unigene	Refseq	Symbol	Description	Gname	RT2 Catalog
A01	Hs.77867	NM_000674	ADORA1	Adenosine A1 receptor	RDC7	PPH00062F
A02	Hs.324746	NM_001622	AHSG	Alpha-2-HS-glycoprotein	A2HS/AHS/FETUA/HSGA	PPH16956E
A03	Hs.76364	NM_001623	AIF1	Allograft inflammatory factor 1	AIF-1/IBA1/IRT-1/IRT1	PPH01132A
A04	Hs.591680	NM_004757	AIMP1	Aminoacyl tRNA synthetase complex-interacting multifunctional protein 1	EMAP2/EMAPII/HLD3/SCYE1/p43	PPH01171C
A05	Hs.507080	NM_001639	APCS	Amyloid P component, serum	HEL-S-92n/PTX2/SAP	PPH07107A
A06	Hs.237658	NM_001643	APOA2	Apolipoprotein A-II	Apo-AII/ApoA-II/apoAII	PPH02611F
A07	Hs.474740	NM_030882	APOL2	Apolipoprotein L, 2	APOL-II/APOL3	PPH19043A
A08	Hs.474737	NM_145640	APOL3	Apolipoprotein L, 3	APOLIII/CG121	PPH14866F
A09	Hs.270833	NM_001657	AREG	Amphiregulin	AR/CRDGF/SDGF	PPH02070A
A10	Hs.72885	NM_001700	AZU1	Azurocidin 1	AZAMP/AZU/CAP37/HBP/HUMAZUR/NAZC	PPH01031A
A11	Hs.478588	NM_001706	BCL6	B-cell CLL/lymphoma 6	BCL5/BCL6A/LAZ3/ZBTB27/ZNF51	PPH00080F
A12	Hs.665244	NM_013314	BLNK	B-cell linker	AGM4/BASH/BLNK-S/LY57/SLP-65/SLP65/bca	PPH06241A
A13	Hs.1274	NM_006129	BMP1	Bone morphogenetic protein 1	OI13/PCOLC/PCP/PCP2/TLD	PPH00515B
A14	Hs.73853	NM_001200	BMP2	Bone morphogenetic protein 2	BDA2/BMP2A	PPH00549C
A15	Hs.387411	NM_001201	BMP3	Bone morphogenetic protein 3	BMP-3A	PPH00513F
A16	Hs.473163	NM_001719	BMP7	Bone morphogenetic protein 7	OP-1	PPH00527A
A17	Hs.529053	NM_000064	C3	Complement component 3	AHUS5/ARMD9/ASP/C3a/C3b/CPAMD1/HEL-S-62p	PPH01185E
A18	Hs.591148	NM_004054	C3AR1	Complement component 3a receptor 1	AZ3B/C3AR/HNFAG09	PPH02514A
A19	Hs.56279	NM_021571	CARD18	Caspase recruitment domain family, member 18	ICEBERG/UNQ5804/pseudo-ICE	PPH09542A
A20	Hs.436186	NM_001042440	CAST	Calpastatin	BS-17	PPH20983F
A21	Hs.72918	NM_002981	CCL1	Chemokine (C-C motif) ligand 1	I-309/P500/SCYA1/SISe/TCA3	PPH00701B
A22	Hs.54460	NM_002986	CCL11	Chemokine (C-C motif) ligand 11	SCYA11	PPH00570B
A23	Hs.414629	NM_005408	CCL13	Chemokine (C-C motif) ligand 13	CKb10/MCP-4/NCC-1/NCC1/SCYA13/SCYL1	PPH00578B
A24	Hs.10458	NM_004590	CCL16	Chemokine (C-C motif) ligand 16	CKb12/HCC-4/ILINCK/LCC-1/LEC/LMC/Mtn-1/NCC-4/NCC4/SCYA16/SCYL4	PPH00579B
B01	Hs.546294	NM_002987	CCL17	Chemokine (C-C motif) ligand 17	A-152E5.3/ABCD-2/SCYA17/TARC	PPH00543C
B02	Hs.143961	NM_002988	CCL18	Chemokine (C-C motif) ligand 18 (pulmonary and activation-regulated)	AMAC-1/AMAC1/CKb7/DC-CK1/DCCK1/MIP-4/PARC/SCYA18	PPH00574C
B03	Hs.50002	NM_006274	CCL19	Chemokine (C-C motif) ligand 19	CKb11/ELC/MIP-3b/MIP3B/SCYA19	PPH00539A
B04	Hs.303649	NM_002982	CCL2	Chemokine (C-C motif) ligand 2	GDCF-2/HC11/HSMCR30/MCAF/MCP-1/MCP1/SCYA2/SMC-CF	PPH00192F
B05	Hs.75498	NM_004591	CCL20	Chemokine (C-C motif) ligand 20	CKb4/LARC/MIP-3-alpha/MIP-3a/MIP3A/SCYA20/ST38	PPH00564C
B06	Hs.57907	NM_002989	CCL21	Chemokine (C-C motif) ligand 21	6Ckine/CKb9/ECL/SCYA21/SLC/TCA4	PPH00541C
B07	Hs.534347	NM_002990	CCL22	Chemokine (C-C motif) ligand 22	ABCD-1/DC/B-CK/MDC/SCYA22/STCP-1	PPH00697F
B08	Hs.169191	NM_005064	CCL23	Chemokine (C-C motif) ligand 23	CK-BETA-8/CKb8/Ckb-8/Ckb-8-1/MIP-3/MIP3/MPIF-1/SCYA23/hmrp-2a	PPH00699A
B09	Hs.247838	NM_002991	CCL24	Chemokine (C-C motif) ligand 24	Ckb-6/MPIF-2/MPIF2/SCYA24	PPH01162B
B10	Hs.310511	NM_005624	CCL25	Chemokine (C-C motif) ligand 25	Ckb15/SCYA25/TECK	PPH00571B
B11	Hs.131342	NM_006072	CCL26	Chemokine (C-C motif) ligand 26	IMAC/MIP-4a/MIP-4alpha/SCYA26/TSC-1	PPH01163F
B12	Hs.648124	NM_006664	CCL27	Chemokine (C-C motif) ligand 27	ALP/CTACK/CTAK/ESKINE/ILC/PESKY/SCYA27	PPH01164A
B13	Hs.656904	NM_148672	CCL28	Chemokine (C-C motif) ligand 28	CCK1/MEC/SCYA28	PPH01165A
B14	Hs.514107	NM_002983	CCL3	Chemokine (C-C motif) ligand 3	G0S19-1/LD78ALPHA/MIP-1-alpha/MIP1A/SCYA3	PPH00566F
B15	Hs.75703	NM_002984	CCL4	Chemokine (C-C motif) ligand 4	ACT2/AT744.1/G-26/HC21/LAG-1/LAG1/MIP-1-beta/MIP1B/MIP1B1/SCYA2/SCYA4	PPH00563B
B16	Hs.514821	NM_002985	CCL5	Chemokine (C-C motif) ligand 5	D17S136E/RANTES/SCYA5/SIS-delta/SISd/TCP228/eoCP	PPH00703B
B17	Hs.251526	NM_006273	CCL7	Chemokine (C-C motif) ligand 7	FIC/MARC/MCP-3/MCP3/NC28/SCYA6/SCYA7	PPH00575C
B18	Hs.271387	NM_005623	CCL8	Chemokine (C-C motif) ligand 8	HC14/MCP-2/MCP2/SCYA10/SCYA8	PPH01167B
B19	Hs.301921	NM_001295	CCR1	Chemokine (C-C motif) receptor 1	CD191/CKR-1/CKR1/CMKBR1/HM145/MIP1aR/SCYAR1	PPH00611F
B20	Hs.744542	NM_016602	CCR10	Chemokine (C-C motif) receptor 10	GPR2	PPH01043C
B21	Hs.705362	NM_001123396	CCR2	Chemokine (C-C motif) receptor 2	CC-CKR-2/CCR-2/CCR2A/CCR2B/CD192/CKR2/CKR2A/CKR2B/CMKBR2/MCP-1-R	PPH00612F
B22	Hs.506190	NM_001837	CCR3	Chemokine (C-C motif) receptor 3	CC-CKR-3/CD193/CKR3/CMKBR3	PPH00613B
B23	Hs.184926	NM_005508	CCR4	Chemokine (C-C motif) receptor 4	CC-CKR-4/CD194/CKR4/CMKBR4/ChemR13/HGCN:14099/K5-5	PPH00614A
B24	Hs.450802	NM_000579	CCR5	Chemokine (C-C motif) receptor 5	CC-CKR-5/CCCKR5/CCR-5/CD195/CKR-5/CKR5/CMKBR5/IDDM22	PPH00615F
C01	Hs.46468	NM_004367	CCR6	Chemokine (C-C motif) receptor 6	BN-1/C-C CKR-6/CC-CKR-6/CCR-6/CD196/CKR-L3/CKRL3/CMKBR6/DCR2/DRY6/GPR29/GPRCY4/STRL22	PPH00616F
C02	Hs.370036	NM_001838	CCR7	Chemokine (C-C motif) receptor 7	BLR2/CD197/CDw197/CMKBR7/EBI1	PPH00617A
C03	Hs.113222	NM_005201	CCR8	Chemokine (C-C motif) receptor 8	CC-CKR-8/CCR-8/CDw198/CKRL1/CMKBR8/CMKBRL2/CY6/GPRCY6/TER1	PPH00618F
C04	Hs.225946	NM_006641	CCR9	Chemokine (C-C motif) receptor 9	CC-CKR-9/CDw199/GPR-9-6/GPR28	PPH00619A
C05	Hs.743547	NM_016557	ACKR4	Chemokine (C-C motif) receptor-like 1	CC-CKR-11/CCBP2/CCR-11/CCR10/CCR11/CCRL1/CCX CKR/CCX-CKR/CKR-11/PPR1/VSHK1	PPH01336A
C06	Hs.535713	NM_003965	CCRL2	Chemokine (C-C motif) receptor-like 2	ACKR5/CKRX/CRAM/CRAM-A/CRAM-B/HCR	PPH01183A
C07	Hs.163867	NM_000591	CD14	CD14 molecule	-	PPH05723A
C08	Hs.87205	NM_005582	CD180	CD180 molecule	LY64/Ly78/RP105	PPH06054A
C09	Hs.355307	NM_001242	CD27	CD27 molecule	S152/S152. LPFS2/T14/TNFRSF7/Tp55	PPH00269F
C10	Hs.443123	NM_006139	CD28	CD28 molecule	Tp44	PPH00822B
C11	Hs.631659	NM_000616	CD4	CD4 molecule	CD4mut	PPH01629C
C12	Hs.472860	NM_001250	CD40	CD40 molecule, TNF receptor superfamily member 5	Bp50/CDW40/TNFRSF5/p50	PPH00296D
C13	Hs.592244	NM_000074	CD40LG	CD40 ligand	CD154/CD40L/HIGM1/IGM/IMD3/T-BAM/TNFSF5/TRAP/gp39/hCD40L	PPH00259C
C14	Hs.715224	NM_001252	CD70	CD70 molecule	CD27L/CD27LG/TNFSF7	PPH00258F
C15	Hs.436568	NM_004355	CD74	CD74 molecule, major histocompatibility complex, class II invariant chain	DHLAG/HLADG/II/Ia-GAMMA	PPH05587B
C16	Hs.171182	NM_006889	CD86	CD86 molecule	B7-2/B7.2/B70/CD28LG2/LAB72	PPH00826A
C17	Hs.466039	NM_001784	CD97	CD97 molecule	TM7LN1	PPH07186A
C18	Hs.719041	NM_005194	CEBPB	CCAAT/enhancer binding protein (C/EBP), beta	C/EBP-beta/CRP2/IL6DBP/LAP/LIP/NF-IL6/TCF5	PPH00991A
C19	Hs.698621	NM_181641	CKLF	Chemokine-like factor	C32/CKLF1/CKLF2/CKLF3/CKLF4/UCK-1	PPH08022E
C20	Hs.889	NM_001828	CLC	Charcot-Leyden crystal protein	GAL10/Gal-10/LGALS10/LGALS10A/LPPL_HUMAN	PPH06228G
C21	Hs.722591	NM_181269	CMTM1	CKLF-like MARVEL transmembrane domain containing 1	CKLFH/CKLFH1/CKLFSF1	PPH06055C
C22	Hs.195685	NM_144673	CMTM2	CKLF-like MARVEL transmembrane domain containing 2	CKLFSF2	PPH06056A
C23	Hs.129966	NM_001842	CNTFR	Ciliary neurotrophic factor receptor	-	PPH00866C
C24	Hs.76452	NM_000567	CRP	C-reactive protein, pentraxin-related	PTX1	PPH02632A
D01	Hs.173894	NM_000757	CSF1	Colony stimulating factor 1 (macrophage)	CSF-1/MCSF	PPH00124B
D02	Hs.1349	NM_000758	CSF2	Colony stimulating factor 2 (granulocyte-macrophage)	GMCSF	PPH00576C
D03	Hs.520937	NM_006140	CSF2RA	Colony stimulating factor 2 receptor, alpha, low-affinity (granulocyte-macrophage)	CD116/CDw116/CSF2R/CSF2RAX/CSF2RAY/CSF2RX/CSF2RY/GM-CSF-R-alpha/GMCSFR/GMR/SMDP4	PPH00868A
D04	Hs.592192	NM_000395	CSF2RB	Colony stimulating factor 2 receptor, beta, low-affinity (granulocyte-macrophage)	CD131/CDw131/IL3RB/IL5RB/SMDP5	PPH01137B
D05	Hs.2233	NM_000759	CSF3	Colony stimulating factor 3 (granulocyte)	C17orf33/CSF3OS/GCSF	PPH00723B
D06	Hs.524517	NM_000760	CSF3R	Colony stimulating factor 3 receptor (granulocyte)	CD114/GCSFR	PPH01138A
D07	Hs.483811	NM_001330	CTF1	Cardiotrophin 1	CT-1/CT1	PPH02069F
D08	Hs.531668	NM_002996	CX3CL1	Chemokine (C-X3-C motif) ligand 1	ABCD-3/C3Xkine/CXC3/CXC3C/NTN/NTT/SCYD1/fractalkine/neurotactin	PPH00689C
D09	Hs.78913	NM_001337	CX3CR1	Chemokine (C-X3-C motif) receptor 1	CCRL1/CMKBRL1/CMKDR1/GPR13/GPRV28/V28	PPH00620A
D10	Hs.708652	NM_001511	CXCL1	Chemokine (C-X-C motif) ligand 1 (melanoma growth stimulating activity, alpha)	FSP/GRO1/GROa/MGSA/MGSA-a/NAP-3/SCYB1	PPH00696C
D11	Hs.632586	NM_001565	CXCL10	Chemokine (C-X-C motif) ligand 10	C7/IFI10/INP10/IP-10/SCYB10/crg-2/gIP-10/mob-1	PPH00765E
D12	Hs.632592	NM_005409	CXCL11	Chemokine (C-X-C motif) ligand 11	H174/I-TAC/IP-9/IP9/SCYB11/SCYB9B/b-R1	PPH00506A
D13	Hs.522891	NM_000609	CXCL12	Chemokine (C-X-C motif) ligand 12	IRH/PBSF/SCYB12/SDF1/TLSF/TPAR1	PPH00528B
D14	Hs.100431	NM_006419	CXCL13	Chemokine (C-X-C motif) ligand 13	ANGIE/ANGIE2/BCA-1/BCA1/BLC/BLR1L/SCYB13	PPH01168E
D15	Hs.483444	NM_004887	CXCL14	Chemokine (C-X-C motif) ligand 14	BMAC/BRAK/KEC/KS1/MIP-2g/MIP2G/NJAC/SCYB14	PPH01169C
D16	Hs.745037	NM_022059	CXCL16	Chemokine (C-X-C motif) ligand 16	CXCLG16/SR-PSOX/SRPSOX	PPH01344A
D17	Hs.75765	NM_002089	CXCL2	Chemokine (C-X-C motif) ligand 2	CINC-2a/GRO2/GROb/MGSA-b/MIP-2a/MIP2/MIP2A/SCYB2	PPH00552F
D18	Hs.89690	NM_002090	CXCL3	Chemokine (C-X-C motif) ligand 3	CINC-2b/GRO3/GROg/MIP-2b/MIP2B/SCYB3	PPH00557C
D19	Hs.89714	NM_002994	CXCL5	Chemokine (C-X-C motif) ligand 5	ENA-78/SCYB5	PPH00698B
D20	Hs.164021	NM_002993	CXCL6	Chemokine (C-X-C motif) ligand 6 (granulocyte chemotactic protein 2)	CKA-3/GCP-2/GCP2/SCYB6	PPH00704B
D21	Hs.77367	NM_002416	CXCL9	Chemokine (C-X-C motif) ligand 9	CMK/Humig/MIG/SCYB9/crg-10	PPH00700B
D22	Hs.194778	NM_000634	CXCR1	Chemokine (C-X-C motif) receptor 1	C-C/C-C-CKR-1/CD128/CD181/CDw128a/CKR-1/CMKAR1/IL8R1/IL8RA/IL8RBA	PPH01040F
D23	Hs.846	NM_001557	CXCR2	Chemokine (C-X-C motif) receptor 2	CD182/CDw128b/CMKAR2/IL8R2/IL8RA/IL8RB	PPH00608F
D24	Hs.198252	NM_001504	CXCR3	Chemokine (C-X-C motif) receptor 3	CD182/CD183/CKR-L2/CMKAR3/GPR9/IP10-R/Mig-R/MigR	PPH01041A
E01	Hs.593413	NM_003467	CXCR4	Chemokine (C-X-C motif) receptor 4	CD184/D2S201E/FB22/HM89/HSY3RR/LAP3/LCR1/LESTR/NPY3R/NPYR/NPYRL/NPYY3R/WHIM	PPH00621A
E02	Hs.113916	NM_001716	CXCR5	Chemokine (C-X-C motif) receptor 5	BLR1/CD185/MDR15	PPH01034A
E03	Hs.34526	NM_006564	CXCR6	Chemokine (C-X-C motif) receptor 6	BONZO/CD186/STRL33/TYMSTR	PPH01343A
E04	Hs.292356	NM_000397	CYBB	Cytochrome b-245, beta polypeptide	AMCBX2/CGD/GP91-1/GP91-PHOX/GP91PHOX/NOX2/p91-PHOX	PPH10407A
E05	Hs.91546	NM_019885	CYP26B1	Cytochrome P450, family 26, subfamily B, polypeptide 1	CYP26A2/P450RAI-2/P450RAI2/RHFCA	PPH01280A
E06	Hs.586174	NM_004946	DOCK2	Dedicator of cytokinesis 2	-	PPH08128A
E07	Hs.501452	NM_005755	EBI3	Epstein-Barr virus induced 3	IL-27B/IL27B	PPH05568F
E08	Hs.105407	NM_001399	EDA	Ectodysplasin A	ECTD1/ED1/ED1-A1/ED1-A2/EDA-A1/EDA-A2/EDA1/EDA2/HED/HED1/ODT1/STHAGX1/XHED/XLHED	PPH10986A
E09	Hs.212088	NM_001979	EPHX2	Epoxide hydrolase 2, cytoplasmic	CEH/SEH	PPH01559F
E10	Hs.2303	NM_000799	EPO	Erythropoietin	EP/MVCD2	PPH01338C
E11	Hs.631624	NM_000121	EPOR	Erythropoietin receptor	EPO-R	PPH02642A
E12	Hs.446352	NM_004448	ERBB2	V-erb-b2 erythroblastic leukemia viral oncogene homolog 2, neuro/glioblastoma derived oncogene homolog (avian)	CD340/HER-2/HER-2/neu/HER2/MLN 19/NEU/NGL/TKR1	PPH00209B
E13	Hs.597241	NM_018695	ERBB2IP	Erbb2 interacting protein	ERBIN/LAP2	PPH07596A
E14	Hs.517293	NM_016946	F11R	F11 receptor	CD321/JAM/JAM1/JAMA/JCAM/KAT/PAM-1	PPH02605A
E15	Hs.655207	NM_000506	F2	Coagulation factor II (thrombin)	PT/RPRGL2/THPH1	PPH01158F
E16	Hs.62192	NM_001993	F3	Coagulation factor III (thromboplastin, tissue factor)	CD142/TF/TFA	PPH02227G
E17	Hs.632836	NM_000132	F8	Coagulation factor VIII, procoagulant component	AHF/DXS1253E/F8B/F8C/FVIII/HEMA	PPH19627A
E18	Hs.2007	NM_000639	FASLG	Fas ligand (TNF superfamily, member 6)	ALPS1B/APT1LG1/APTL/CD178/CD95-L/CD95L/FASL/TNFSF6	PPH00142C
E19	Hs.483635	NM_000800	FGF1	Fibroblast growth factor 1 (acidic)	AFGF/ECGF/ECGF-beta/ECGFA/ECGFB/FGF-1/FGF-alpha/FGFA/GLIO703/HBGF-1/HBGF1	PPH00067F
E20	Hs.664499	NM_004465	FGF10	Fibroblast growth factor 10	-	PPH01286A
E21	Hs.390250	NM_021032	FGF12	Fibroblast growth factor 12	FGF12B/FHF1	PPH01283E
E22	Hs.284244	NM_002006	FGF2	Fibroblast growth factor 2 (basic)	BFGF/FGF-2/FGFB/HBGF-2	PPH00257C
E23	Hs.567268	NM_002009	FGF7	Fibroblast growth factor 7	HBGF-7/KGF	PPH00521F
E24	Hs.11392	NM_004469	FIGF	C-fos induced growth factor (vascular endothelial growth factor D)	VEGF-D/VEGFD	PPH00624A
F01	Hs.428	NM_001459	FLT3LG	Fms-related tyrosine kinase 3 ligand	FL/FLT3L	PPH06324A
F02	Hs.203717	NM_002026	FN1	Fibronectin 1	CIG/ED-B/FINC/FN/FNZ/GFND/GFND2/LETS/MSF	PPH00143B
F03	Hs.25647	NM_005252	FOS	FBJ murine osteosarcoma viral oncogene homolog	AP-1/C-FOS/p55	PPH00094A
F04	Hs.753	NM_002029	FPR1	Formyl peptide receptor 1	FMLP/FPR	PPH02557F
F05	Hs.279463	NM_016204	GDF2	Growth differentiation factor 2	BMP-9/BMP9/HHT5	PPH01933B
F06	Hs.86232	NM_020634	GDF3	Growth differentiation factor 3	KFS3/MCOP7/MCOPCB6	PPH01951A
F07	Hs.1573	NM_000557	GDF5	Growth differentiation factor 5	BDA1C/BMP14/CDMP1/LAP4/OS5/SYM1B/SYNS2	PPH01912F
F08	Hs.492277	NM_001001557	GDF6	Growth differentiation factor 6	BMP13/CDMP2/KFM/KFS/KFS1/KFSL/LCA17/MCOP4/MCOPCB6/SCDO4/SGM1	PPH19164A
F09	Hs.739230	NM_005260	GDF9	Growth differentiation factor 9	-	PPH01925E
F10	Hs.388347	NM_005264	GFRA1	GDNF family receptor alpha 1	GDNFR/GDNFRA/GFR-ALPHA-1/RET1L/RETL1/TRNR1	PPH01108A
F11	Hs.441202	NM_001495	GFRA2	GDNF family receptor alpha 2	GDNFRB/NRTNR-ALPHA/NTNRA/RETL2/TRNR2	PPH01117B
F12	Hs.684632	NM_000163	GHR	Growth hormone receptor	GHBP	PPH02641A
F13	Hs.49105	NM_053274	GLMN	Glomulin, FKBP associated protein	FAP/FAP48/FAP68/FKBPAP/GLML/GVM/VMGLOM	PPH09374A
F14	Hs.466471	NM_000175	GPI	Glucose-6-phosphate isomerase	AMF/GNPI/NLK/PGI/PHI/SA-36/SA36	PPH00897C
F15	Hs.8882	NM_003485	GPR68	G protein-coupled receptor 68	GPR12A/OGR1	PPH02608A
F16	Hs.40098	NM_013372	GREM1	Gremlin 1	CKTSF1B1/DAND2/DRM/GREMLIN/IHG-2	PPH01941B
F17	Hs.98206	NM_022469	GREM2	Gremlin 2	CKTSF1B2/DAND3/PRDC	PPH02503C
F18	Hs.514220	NM_002087	GRN	Granulin	CLN11/GEP/GP88/PCDGF/PEPI/PGRN	PPH02482B
F19	Hs.20516	NM_006037	HDAC4	Histone deacetylase 4	AHO3/BDMR/HA6116/HD4/HDAC-4/HDAC-A/HDACA	PPH05912F
F20	Hs.438782	NM_005474	HDAC5	Histone deacetylase 5	HD5/NY-CO-9	PPH05913C
F21	Hs.200063	NM_001098416	HDAC7	Histone deacetylase 7	HD7A/HDAC7A	PPH05914A
F22	Hs.196054	NM_178425	HDAC9	Histone deacetylase 9	HD7/HD7b/HD9/HDAC/HDAC7/HDAC7B/HDAC9B/HDAC9FL/HDRP/MITR	PPH06942F
F23	Hs.1570	NM_000861	HRH1	Histamine receptor H1	H1-R/hisH1	PPH02592B
F24	Hs.37026	NM_024013	IFNA1	Interferon, alpha 1	IFL/IFN/IFN-ALPHA/IFN-alphaD/IFNA13/IFNA@	PPH01321B
G01	Hs.93907	NM_002172	IFNA14	Interferon, alpha 14	IFN-alphaH/LEIF2H	PPH01063A
G02	Hs.211575	NM_000605	IFNA2	Interferon, alpha 2	IFN-alphaA/IFNA/IFNA2B/INFA2	PPH00379A
G03	Hs.1510	NM_021068	IFNA4	Interferon, alpha 4	IFN-alpha4a/INFA4	PPH01067B
G04	Hs.73890	NM_002170	IFNA8	Interferon, alpha 8	IFN-alphaB	PPH01071F
G05	Hs.529400	NM_000629	IFNAR1	Interferon (alpha, beta and omega) receptor 1	AVP/IFN-alpha-REC/IFNAR/IFNBR/IFRC	PPH00869F
G06	Hs.708195	NM_000874	IFNAR2	Interferon (alpha, beta and omega) receptor 2	IFN-R/IFN-alpha-REC/IFNABR/IFNARB	PPH00870B
G07	Hs.93177	NM_002176	IFNB1	Interferon, beta 1, fibroblast	IFB/IFF/IFNB	PPH00384F
G08	Hs.682604	NM_176891	IFNE	Interferon, epsilon	IFN-E/IFNE1/IFNT1/INFE1/PRO655	PPH21033A
G09	Hs.856	NM_000619	IFNG	Interferon, gamma	IFG/IFI	PPH00380C
G10	Hs.520414	NM_000416	IFNGR1	Interferon gamma receptor 1	CD119/IFNGR	PPH00871B
G11	Hs.634632	NM_005534	IFNGR2	Interferon gamma receptor 2 (interferon gamma transducer 1)	AF-1/IFGR2/IFNGT1	PPH00872A
G12	Hs.591083	NM_020124	IFNK	Interferon, kappa	IFNT1/INFE1/RP11-27J8.1	PPH15948E
G13	Hs.73010	NM_002177	IFNW1	Interferon, omega 1	-	PPH01072A
G14	N/A	XM_378052	IFNWP2	Interferon, omega 1 pseudogene 2	-	PPH24415B
G15	Hs.421245	NM_006083	IK	IK cytokine, down-regulator of HLA II	CSA2/RED	PPH19888F
G16	Hs.193717	NM_000572	IL10	Interleukin 10	CSIF/GVHDS/IL-10/IL10A/TGIF	PPH00572C
G17	Hs.504035	NM_001558	IL10RA	Interleukin 10 receptor, alpha	CD210/CD210a/CDW210A/HIL-10R/IL-10R1/IL10R	PPH00591G
G18	Hs.654593	NM_000628	IL10RB	Interleukin 10 receptor, beta	CDW210B/CRF2-4/CRFB4/D21S58/D21S66/IL-10R2	PPH00592F
G19	Hs.467304	NM_000641	IL11	Interleukin 11	AGIF/IL-11	PPH00573E
G20	Hs.591088	NM_004512	IL11RA	Interleukin 11 receptor, alpha	CRSDA	PPH00593A
G21	Hs.673	NM_000882	IL12A	Interleukin 12A (natural killer cell stimulatory factor 1, cytotoxic lymphocyte maturation factor 1, p35)	CLMF/IL-12A/NFSK/NKSF1/P35	PPH00544B
G22	Hs.674	NM_002187	IL12B	Interleukin 12B (natural killer cell stimulatory factor 2, cytotoxic lymphocyte maturation factor 2, p40)	CLMF/CLMF2/IL-12B/NKSF/NKSF2	PPH00545A
G23	Hs.567294	NM_005535	IL12RB1	Interleukin 12 receptor, beta 1	CD212/IL-12R-BETA1/IL12RB	PPH00594A
G24	Hs.479347	NM_001559	IL12RB2	Interleukin 12 receptor, beta 2	-	PPH00595C
H01	Hs.845	NM_002188	IL13	Interleukin 13	IL-13/P600	PPH00688F
H02	Hs.496646	NM_001560	IL13RA1	Interleukin 13 receptor, alpha 1	CD213A1/IL-13Ra/NR4	PPH01257C
H03	Hs.336046	NM_000640	IL13RA2	Interleukin 13 receptor, alpha 2	CD213A2/CT19/IL-13R/IL13BP	PPH00597A
H04	Hs.602618	NM_000585	IL15	Interleukin 15	IL-15	PPH00694B
H05	Hs.445124	NM_002189	IL15RA	Interleukin 15 receptor, alpha	CD215	PPH00598F
H06	Hs.459095	NM_004513	IL16	Interleukin 16	LCF/NIL16/PRIL16/prIL-16	PPH00586A
H07	Hs.41724	NM_002190	IL17A	Interleukin 17A	CTLA8/IL-17/IL-17A/IL17	PPH00537C
H08	Hs.156979	NM_014443	IL17B	Interleukin 17B	IL-17B/IL-20/NIRF/ZCYTO7	PPH01073B
H09	Hs.278911	NM_013278	IL17C	Interleukin 17C	CX2/IL-17C	PPH01074F
H10	Hs.655142	NM_138284	IL17D	Interleukin 17D	IL-17D/IL-27/IL27	PPH20245A
H11	Hs.272295	NM_052872	IL17F	Interleukin 17F	CANDF6/IL-17F/ML-1/ML1	PPH01680F
H12	Hs.48353	NM_014339	IL17RA	Interleukin 17 receptor A	CANDF5/CD217/CDw217/IL-17RA/IL17R/hIL-17R	PPH00873A
H13	Hs.654970	NM_018725	IL17RB	Interleukin 17 receptor B	CRL4/EVI27/IL17BR/IL17RH1	PPH57567F
H14	Hs.83077	NM_001562	IL18	Interleukin 18 (interferon-gamma-inducing factor)	IGIF/IL-18/IL-1g/IL1F4	PPH00580C
H15	Hs.469521	NM_003855	IL18R1	Interleukin 18 receptor 1	CD218a/CDw218a/IL-1Rrp/IL18RA/IL1RRP	PPH00599F
H16	Hs.158315	NM_003853	IL18RAP	Interleukin 18 receptor accessory protein	ACPL/CD218b/CDw218b/IL18RB	PPH01674A
H17	Hs.661017	NM_013371	IL19	Interleukin 19	IL-10C/MDA1/NG.1/ZMDA1	PPH01075E
H18	Hs.1722	NM_000575	IL1A	Interleukin 1, alpha	IL-1A/IL1/IL1-ALPHA/IL1F1	PPH00690A
H19	Hs.126256	NM_000576	IL1B	Interleukin 1, beta	IL-1/IL1-BETA/IL1F2	PPH00171C
H20	Hs.306974	NM_173161	IL1F10	Interleukin 1 family, member 10 (theta)	FIL1-theta/IL-1HY2/IL-38/IL1-theta/IL1HY2	PPH16654A
H21	Hs.701982	NM_000877	IL1R1	Interleukin 1 receptor, type I	CD121A/D2S1473/IL-1R-alpha/IL1R/IL1RA/P80	PPH00274A
H22	Hs.25333	NM_004633	IL1R2	Interleukin 1 receptor, type II	CD121b/CDw121b/IL-1R-2/IL-1RT-2/IL-1RT2/IL1R2c/IL1RB	PPH00313C
H23	Hs.478673	NM_002182	IL1RAP	Interleukin 1 receptor accessory protein	C3orf13/IL-1RAcP/IL1R3	PPH00590A
H24	Hs.675519	NM_017416	IL1RAPL2	Interleukin 1 receptor accessory protein-like 2	IL-1R9/IL1R9/IL1RAPL-2/TIGIRR-1	PPH01681B
I01	Hs.731651	NM_016232	IL1RL1	Interleukin 1 receptor-like 1	DER4/FIT-1/IL33R/ST2/ST2L/ST2V/T1	PPH01076A
I02	Hs.659863	NM_003854	IL1RL2	Interleukin 1 receptor-like 2	IL-1Rrp2/IL-36R/IL1R-rp2/IL1RRP2	PPH01077B
I03	Hs.81134	NM_000577	IL1RN	Interleukin 1 receptor antagonist	DIRA/ICIL-1RA/IL-1RN/IL-1ra/IL-1ra3/IL1F3/IL1RA/IRAP/MVCD4	PPH00555G
I04	Hs.89679	NM_000586	IL2	Interleukin 2	IL-2/TCGF/lymphokine	PPH00172C
I05	Hs.272373	NM_018724	IL20	Interleukin 20	IL-20/IL10D/ZCYTO10	PPH01078B
I06	Hs.445868	NM_014432	IL20RA	Interleukin 20 receptor, alpha	CRF2-8/IL-20R-alpha/IL-20R1/IL-20RA	PPH01678F
I07	Hs.567559	NM_021803	IL21	Interleukin 21	IL-21/Za11	PPH01684A
I08	Hs.210546	NM_021798	IL21R	Interleukin 21 receptor	CD360/NILR	PPH01677A
I09	Hs.287369	NM_020525	IL22	Interleukin 22	IL-21/IL-22/IL-D110/IL-TIF/ILTIF/TIFIL-23/TIFa/zcyto18	PPH01079C
I10	Hs.110915	NM_021258	IL22RA1	Interleukin 22 receptor, alpha 1	CRF2-9/IL22R/IL22R1	PPH01672E
I11	Hs.126891	NM_052962	IL22RA2	Interleukin 22 receptor, alpha 2	CRF2-10/CRF2-S1/CRF2X/IL-22BP/IL-22R-alpha-2/IL-22RA2/ZCYTOR16	PPH01673A
I12	Hs.591803	NM_016584	IL23A	Interleukin 23, alpha subunit p19	IL-23/IL-23A/IL23P19/P19/SGRF	PPH01688B
I13	Hs.677426	NM_144701	IL23R	Interleukin 23 receptor	-	PPH18331F
I14	Hs.744273	NM_006850	IL24	Interleukin 24	C49A/FISP/IL10B/MDA7/MOB5/ST16	PPH01686F
I15	Hs.302036	NM_022789	IL25	Interleukin 25	IL17E	PPH01685A
I16	Hs.272350	NM_018402	IL26	Interleukin 26	AK155/IL-26	PPH01689A
I17	Hs.528111	NM_145659	IL27	Interleukin 27	IL-27/IL-27A/IL27A/IL27p28/IL30/p28	PPH18307B
I18	Hs.221375	NM_173065	IFNLR1	Interleukin 28 receptor, alpha (interferon, lambda receptor)	CRF2/12/IFNLR/IL-28R1/IL28RA/LICR2	PPH06227A
I19	Hs.406745	NM_172140	IFNL1	Interleukin 29 (interferon, lambda 1)	IL-29/IL29	PPH05849A
I20	Hs.231367	NM_000417	IL2RA	Interleukin 2 receptor, alpha	CD25/IDDM10/IL2R/TCGFR	PPH00600F
I21	Hs.474787	NM_000878	IL2RB	Interleukin 2 receptor, beta	CD122/IL15RB/P70-75	PPH00601C
I22	Hs.84	NM_000206	IL2RG	Interleukin 2 receptor, gamma	CD132/CIDX/IL-2RG/IMD4/P64/SCIDX/SCIDX1	PPH00602A
I23	Hs.694	NM_000588	IL3	Interleukin 3 (colony-stimulating factor, multiple)	IL-3/MCGF/MULTI-CSF	PPH00691B
I24	Hs.55378	NM_139017	IL31RA	Interleukin 31 receptor A	CRL/CRL3/GLM-R/GLMR/GPL/IL-31RA/PLCA2/PRO21384/hGLM-R	PPH17574E
J01	Hs.943	NM_004221	IL32	Interleukin 32	IL-32alpha/IL-32beta/IL-32delta/IL-32gamma/NK4/TAIF/TAIFa/TAIFb/TAIFc/TAIFd	PPH01154G
J02	Hs.278910	NM_014440	IL36A	Interleukin 36, alpha	FIL1/FIL1(EPSILON)/FIL1E/IL-1F6/IL1(EPSILON)/IL1F6	PPH01683A
J03	Hs.278909	NM_173178	IL36B	Interleukin 36, beta	FIL1/FIL1-(ETA)/FIL1H/FILI-(ETA)/IL-1F8/IL-1H2/IL1-ETA/IL1F8/IL1H2	PPH01682B
J04	Hs.211238	NM_019618	IL36G	Interleukin 36, gamma	IL-1F9/IL-1H1/IL-1RP2/IL1E/IL1F9/IL1H1/IL1RP2	PPH01690A
J05	Hs.516301	NM_012275	IL36RN	Interleukin 36 receptor antagonist	FIL1/FIL1(DELTA)/FIL1D/IL1F5/IL1HY1/IL1L1/IL1RP3/IL36RA/PSORP	PPH01676C
J06	Hs.166371	NM_173205	IL37	Interleukin 37	FIL1/FIL1(ZETA)/FIL1Z/IL-1F7/IL-1H/IL-1H4/IL-1RP1/IL-37/IL1F7/IL1H4/IL1RP1	PPH01675B
J07	Hs.632790	NM_002183	IL3RA	Interleukin 3 receptor, alpha (low affinity)	CD123/IL3R/IL3RAY/IL3RX/IL3RY/hIL-3Ra	PPH00603A
J08	Hs.73917	NM_000589	IL4	Interleukin 4	BCGF-1/BCGF1/BSF-1/BSF1/IL-4	PPH00565B
J09	Hs.742121	NM_000418	IL4R	Interleukin 4 receptor	CD124/IL-4RA/IL4RA	PPH00604E
J10	Hs.2247	NM_000879	IL5	Interleukin 5 (colony-stimulating factor, eosinophil)	EDF/IL-5/TRF	PPH00692B
J11	Hs.68876	NM_000564	IL5RA	Interleukin 5 receptor, alpha	CD125/CDw125/HSIL5R3/IL5R	PPH00605E
J12	Hs.654458	NM_000600	IL6	Interleukin 6 (interferon, beta 2)	BSF2/HGF/HSF/IFNB2/IL-6	PPH00560C
J13	Hs.135087	NM_000565	IL6R	Interleukin 6 receptor	CD126/IL-6R-1/IL-6RA/IL6Q/IL6RA/IL6RQ/gp80	PPH00606C
J14	Hs.706627	NM_002184	IL6ST	Interleukin 6 signal transducer (gp130, oncostatin M receptor)	CD130/CDW130/GP130/IL-6RB	PPH00589F
J15	Hs.591873	NM_000880	IL7	Interleukin 7	IL-7	PPH00567A
J16	Hs.591742	NM_002185	IL7R	Interleukin 7 receptor	CD127/CDW127/IL-7R-alpha/IL7RA/ILRA	PPH00607G
J17	Hs.624	NM_000584	IL8	Interleukin 8	CXCL8/GCP-1/GCP1/LECT/LUCT/LYNAP/MDNCF/MONAP/NAF/NAP-1/NAP1	PPH00568A
J18	Hs.960	NM_000590	IL9	Interleukin 9	HP40/IL-9/P40	PPH00693A
J19	Hs.406228	NM_002186	IL9R	Interleukin 9 receptor	CD129/IL-9R	PPH00609A
J20	Hs.407506	NM_002191	INHA	Inhibin, alpha	-	PPH01916A
J21	Hs.583348	NM_002192	INHBA	Inhibin, beta A	EDF/FRP	PPH01945C
J22	Hs.1735	NM_002193	INHBB	Inhibin, beta B	-	PPH01917B
J23	Hs.716962	NM_000207	INS	Insulin	IDDM2/ILPR/IRDN/MODY10	PPH00561C
J24	Hs.401013	NM_002460	IRF4	Interferon regulatory factor 4	LSIRF/MUM1/NF-EM5	PPH02030A
K01	Hs.166120	NM_001572	IRF7	Interferon regulatory factor 7	IRF-7H/IRF7A/IRF7B/IRF7C/IRF7H	PPH02014F
K02	Hs.375957	NM_000211	ITGB2	Integrin, beta 2 (complement component 3 receptor 3 and 4 subunit)	CD18/LAD/LCAMB/LFA-1/MAC-1/MF17/MFI7	PPH00679F
K03	Hs.709406	NM_002218	ITIH4	Inter-alpha (globulin) inhibitor H4 (plasma Kallikrein-sensitive glycoprotein)	GP120/H4P/IHRP/ITI-HC4/ITIHL1/PK-120/PK120	PPH10020A
K04	Hs.1048	NM_003994	KITLG	KIT ligand	FPH2/KL-1/Kitl/MGF/SCF/SF/SHEP7	PPH00507G
K05	Hs.77741	NM_000893	KNG1	Kininogen 1	BDK/BK/KNG	PPH05826A
K06	Hs.154078	NM_004139	LBP	Lipopolysaccharide binding protein	BPIFD2	PPH01424F
K07	Hs.656214	NM_020997	LEFTY1	Left-right determination factor 1	LEFTB/LEFTYB	PPH01932A
K08	Hs.520187	NM_003240	LEFTY2	Left-right determination factor 2	EBAF/LEFTA/LEFTYA/TGFB4	PPH01928C
K09	Hs.723178	NM_002303	LEPR	Leptin receptor	CD295/LEP-R/LEPRD/OB-R/OBR/LEPROT	PPH00028B
K10	Hs.2250	NM_002309	LIF	Leukemia inhibitory factor (cholinergic differentiation factor)	CDF/DIA/HILDA/MLPLI	PPH00813F
K11	Hs.133421	NM_002310	LIFR	Leukemia inhibitory factor receptor alpha	CD118/LIF-R/SJS2/STWS/SWS	PPH00874C
K12	Hs.36	NM_000595	LTA	Lymphotoxin alpha (TNF superfamily, member 1)	LT/TNFB/TNFSF1	PPH00337F
K13	Hs.376208	NM_002341	LTB	Lymphotoxin beta (TNF superfamily, member 3)	TNFC/TNFSF3/p33	PPH00342F
K14	Hs.567248	NM_181657	LTB4R	Leukotriene B4 receptor	BLT1/BLTR/CMKRL1/GPR16/LTB4R1/LTBR1/P2RY7/P2Y7	PPH01341B
K15	Hs.153563	NM_002349	LY75	Lymphocyte antigen 75	CD205/CLEC13B/DEC-205/GP200-MR6/LY-75	PPH05562A
K16	Hs.653138	NM_004271	LY86	Lymphocyte antigen 86	MD-1/MMD-1/dJ80N2.1	PPH06038F
K17	Hs.726603	NM_015364	LY96	Lymphocyte antigen 96	ESOP-1/MD-2/MD2/ly-96	PPH06052A
K18	Hs.82045	NM_002391	MDK	Midkine (neurite growth-promoting factor 2)	ARAP/MK/NEGF2	PPH00587B
K19	Hs.632221	NM_000243	MEFV	Mediterranean fever	FMF/MEF/TRIM20	PPH13601A
K20	Hs.277035	NM_007283	MGLL	Monoglyceride lipase	HU-K5/HUK5/MAGL/MGL	PPH19478A
K21	Hs.407995	NM_002415	MIF	Macrophage migration inhibitory factor (glycosylation-inhibiting factor)	GIF/GLIF/MMIF	PPH00548E
K22	Hs.654979	NM_022468	MMP25	Matrix metallopeptidase 25	MMP-25/MMP20/MMP20A/MMPL1/MT-MMP 6/MT-MMP6/MT6-MMP/MT6MMP/MTMMP6	PPH57607C
K23	Hs.82906	NM_005373	MPL	Myeloproliferative leukemia virus oncogene	C-MPL/CD110/MPLV/THCYT2/TPOR	PPH00098A
K24	Hs.41565	NM_005259	MSTN	Myostatin	GDF8/MSLHP	PPH01942E
L01	Hs.369646	NM_004532	MUC4	Mucin 4, cell surface associated	ASGP/HSA276359/MUC-4	PPH24163F
L02	Hs.82116	NM_002468	MYD88	Myeloid differentiation primary response gene (88)	MYD88D	PPH00911B
L03	Hs.489615	NM_005746	NAMPT	Nicotinamide phosphoribosyltransferase	1110035O14Rik/PBEF/PBEF1/VF/VISFATIN	PPH16287B
L04	Hs.509513	NM_147130	NCR3	Natural cytotoxicity triggering receptor 3	1C7/CD337/LY117/MALS/NKp30	PPH22829B
L05	Hs.436677	NM_145912	NFAM1	NFAT activating protein with ITAM motif 1	CNAIP/bK126B4.4	PPH20621B
L06	Hs.592053	NM_004555	NFATC3	Nuclear factor of activated T-cells, cytoplasmic, calcineurin-dependent 3	NFAT4/NFATX	PPH01473A
L07	Hs.77810	NM_004554	NFATC4	Nuclear factor of activated T-cells, cytoplasmic, calcineurin-dependent 4	NF-AT3/NF-ATC4/NFAT3	PPH01472F
L08	Hs.514284	NM_003204	NFE2L1	Nuclear factor (erythroid-derived 2)-like 1	LCR-F1/NRF1/TCF11	PPH02887B
L09	Hs.618430	NM_003998	NFKB1	Nuclear factor of kappa light polypeptide gene enhancer in B-cells 1	EBP-1/KBF1/NF-kB1/NF-kappa-B/NF-kappaB/NFKB-p105/NFKB-p50/NFkappaB/p105/p50	PPH00204F
L10	Hs.530539	NM_006165	NFRKB	Nuclear factor related to kappaB binding protein	INO80G	PPH01997B
L11	Hs.413074	NM_002504	NFX1	Nuclear transcription factor, X-box binding 1	NFX2/TEG-42/Tex42	PPH19626A
L12	Hs.631573	NM_033297	NLRP12	NLR family, pyrin domain containing 12	CLR19.3/FCAS2/NALP12/PAN6/PYPAF7/RNO/RNO2	PPH17981A
L13	Hs.54483	NM_004688	NMI	N-myc (and STAT) interactor	-	PPH02736A
L14	Hs.370414	NM_018055	NODAL	Nodal homolog (mouse)	HTX5	PPH01944B
L15	Hs.709191	NM_000625	NOS2	Nitric oxide synthase 2, inducible	HEP-NOS/INOS/NOS/NOS2A	PPH00173F
L16	Hs.657932	NM_024505	NOX5	NADPH oxidase, EF-hand calcium binding domain 5	-	PPH17569A
L17	Hs.122926	NM_000176	NR3C1	Nuclear receptor subfamily 3, group C, member 1 (glucocorticoid receptor)	GCCR/GCR/GR/GRL	PPH02652A
L18	Hs.412484	NM_002543	OLR1	Oxidized low density lipoprotein (lectin-like) receptor 1	CLEC8A/LOX1/LOXIN/SCARE1/SLOX1	PPH02319F
L19	Hs.248156	NM_020530	OSM	Oncostatin M	-	PPH02646B
L20	Hs.658389	NM_003999	OSMR	Oncostatin M receptor	OSMRB/PLCA1	PPH00876F
L21	Hs.744855	NM_006437	PARP4	Poly (ADP-ribose) polymerase family, member 4	ADPRTL1/ARTD4/PARP-4/PARPL/PH5P/VAULT3/VPARP/VWA5C/p193	PPH20757A
L22	Hs.535898	NM_002607	PDGFA	Platelet-derived growth factor alpha polypeptide	PDGF-A/PDGF1	PPH00217C
L23	Hs.1976	NM_002608	PDGFB	Platelet-derived growth factor beta polypeptide	IBGC5/PDGF-2/PDGF2/SIS/SSV/c-sis	PPH00488F
L24	Hs.72933	NM_002620	PF4V1	Platelet factor 4 variant 1	CXCL4L1/CXCL4V1/PF4-ALT/PF4A/SCYB4V1	PPH09868B
M01	Hs.137583	NM_005091	PGLYRP1	Peptidoglycan recognition protein 1	PGLYRP/PGRP/PGRP-S/PGRPS/TAG7/TNFSF3L	PPH06035A
M02	Hs.189507	NM_012400	PLA2G2D	Phospholipase A2, group IID	PLA2IID/SPLASH/sPLA2-IID/sPLA2S	PPH00485A
M03	Hs.584823	NM_005084	PLA2G7	Phospholipase A2, group VII (platelet-activating factor acetylhydrolase, plasma)	LDL-PLA2/LP-PLA2/PAFAD/PAFAH	PPH02634C
M04	Hs.2164	NM_002704	PPBP	Pro-platelet basic protein (chemokine (C-X-C motif) ligand 7)	B-TG1/Beta-TG/CTAP-III/CTAP3/CTAPIII/CXCL7/LA-PF4/LDGF/MDGF/NAP-2/PBP/SCYB7/TC1/TC2/TGB/TGB1/THBGB/THBGB1	PPH00533A
M05	Hs.502823	NM_181652	PRDX5	Peroxiredoxin 5	ACR1/AOEB166/B166/PLP/PMP20/PRDX6/PRXV/prx-V	PPH08936A
M06	Hs.153310	NM_020820	PREX1	Phosphatidylinositol-3,4,5-trisphosphate-dependent Rac exchange factor 1	P-REX1	PPH05873F
M07	Hs.512633	NM_002728	PRG2	Proteoglycan 2, bone marrow (natural killer cell activator, eosinophil granule major basic protein)	BMPG/MBP/MBP1	PPH06094F
M08	Hs.251386	NM_006093	PRG3	Proteoglycan 3	MBP2/MBPH	PPH06095A
M09	Hs.735971	NM_000948	PRL	Prolactin	-	PPH00584C
M10	Hs.602914	NM_000949	PRLR	Prolactin receptor	HPRL/MFAB/hPRLrI	PPH01157B
M11	Hs.647450	NM_006404	PROCR	Protein C receptor, endothelial	CCCA/CCD41/EPCR	PPH10243A
M12	Hs.528665	NM_021935	PROK2	Prokineticin 2	BV8/HH4/KAL4/MIT1/PK2	PPH24188A
M13	Hs.77542	NM_000952	PTAFR	Platelet-activating factor receptor	PAFR	PPH05820C
M14	Hs.196384	NM_000963	PTGS2	Prostaglandin-endoperoxide synthase 2 (prostaglandin G/H synthase and cyclooxygenase)	COX-2/COX2/GRIPGHS/PGG/HS/PGHS-2/PHS-2/hCox-2	PPH01136F
M15	Hs.371249	NM_002825	PTN	Pleiotrophin	HARP/HBGF8/HBNF/NEGF1	PPH00355B
M16	Hs.269577	NM_002836	PTPRA	Protein tyrosine phosphatase, receptor type, A	HEPTP/HLPR/HPTPA/HPTPalpha/LRP/PTPA/PTPRL2/R-PTP-alpha/RPTPA	PPH16631A
M17	Hs.591286	NM_002852	PTX3	Pentraxin 3, long	TNFAIP5/TSG-14	PPH01105A
M18	Hs.430299	NM_018663	PXMP2	Peroxisomal membrane protein 2, 22kDa	PMP22	PPH20051A
M19	Hs.567312	NM_002580	REG3A	Regenerating islet-derived 3 alpha	HIP/HIP/PAP/INGAP/PAP/PAP-H/PAP1/PBCGF/REG-III/REG3	PPH06998A
M20	Hs.447084	NM_198448	REG3G	Regenerating islet-derived 3 gamma	LPPM429/PAP IB/PAP-1B/PAP1B/PAPIB/REG III/REG-III/UNQ429	PPH21465A
M21	Hs.103755	NM_003821	RIPK2	Receptor-interacting serine-threonine kinase 2	CARD3/CARDIAK/CCK/GIG30/RICK/RIP2	PPH00881C
M22	Hs.19413	NM_005621	S100A12	S100 calcium binding protein A12	CAAF1/CAGC/CGRP/ENRAGE/MRP-6/MRP6/p6	PPH02242A
M23	Hs.416073	NM_002964	S100A8	S100 calcium binding protein A8	60B8AG/CAGA/CFAG/CGLA/CP-10/L1Ag/MA387/MIF/MRP8/NIF/P8	PPH19755A
M24	Hs.422181	NM_006272	S100B	S100 calcium binding protein B	NEF/S100/S100-B/S100beta	PPH02472F
N01	Hs.1955	NM_006512	SAA4	Serum amyloid A4, constitutive	C-SAA/CSAA	PPH23346A
N02	Hs.133995	NM_173050	SCUBE1	Signal peptide, CUB domain, EGF-like 1	-	PPH12246B
N03	Hs.200804	NM_005625	SDCBP	Syndecan binding protein (syntenin)	MDA-9/ST1/SYCL/TACIP18	PPH13276A
N04	Hs.558009	NM_003004	SECTM1	Secreted and transmembrane 1	K12	PPH10583A
N05	Hs.82848	NM_000450	SELE	Selectin E	CD62E/ELAM/ELAM1/ESEL/LECAM2	PPH00683F
N06	Hs.525557	NM_000295	SERPINA1	Serpin peptidase inhibitor, clade A (alpha-1 antiproteinase, antitrypsin), member 1	A1A/A1AT/AAT/PI/PI1/PRO2275/alpha1AT	PPH06905E
N07	Hs.710488	NM_001085	SERPINA3	Serpin peptidase inhibitor, clade A (alpha-1 antiproteinase, antitrypsin), member 3	AACT/ACT/GIG25/RP11-986E7.7	PPH00395C
N08	Hs.159509	NM_000934	SERPINF2	Serpin peptidase inhibitor, clade F (alpha-2 antiplasmin, pigment epithelium derived factor), member 2	A2AP/AAP/ALPHA-2-PI/API/PLI	PPH13172B
N09	Hs.253495	NM_003019	SFTPD	Surfactant protein D	COLEC7/PSP-D/SFTP4/SP-D	PPH15147C
N10	Hs.501624	NM_021805	SIGIRR	Single immunoglobulin and toll-interleukin 1 receptor (TIR) domain	TIR8	PPH06049A
N11	Hs.31869	NM_023068	SIGLEC1	Sialic acid binding Ig-like lectin 1, sialoadhesin	CD169/SIGLEC-1/SN/dJ1009E24.1	PPH08945B
N12	Hs.46440	NM_021094	SLCO1A2	Solute carrier organic anion transporter family, member 1A2	OATP/OATP-A/OATP1A2/SLC21A3	PPH09290A
N13	Hs.676358	NM_020427	SLURP1	Secreted LY6/PLAUR domain containing 1	ANUP/ARS/ArsB/LY6LS/MDM	PPH10909A
N14	Hs.594327	NM_003877	SOCS2	Suppressor of cytokine signaling 2	CIS2/Cish2/SOCS-2/SSI-2/SSI2/STATI2	PPH00756B
N15	Hs.434112	NM_173847	SPACA3	Sperm acrosome associated 3	1700025M08Rik/ALLP17/CT54/LYC3/LYZL3/SLLP1	PPH20249A
N16	Hs.313	NM_000582	SPP1	Secreted phosphoprotein 1	BNSP/BSPI/ETA-1/OPN	PPH00582E
N17	Hs.525781	NM_152594	SPRED1	Sprouty-related, EVH1 domain containing 1	NFLS/hSpred1/spred-1	PPH12194A
N18	Hs.593803	NM_020762	SRGAP1	SLIT-ROBO Rho GTPase activating protein 1	ARHGAP13	PPH19395A
N19	Hs.301989	NM_015136	STAB1	Stabilin 1	CLEVER-1/FEEL-1/FELE-1/FEX1/STAB-1	PPH16512A
N20	Hs.463059	NM_003150	STAT3	Signal transducer and activator of transcription 3 (acute-phase response factor)	APRF/HIES	PPH00708F
N21	Hs.371720	NM_003177	SYK	Spleen tyrosine kinase	p72-Syk	PPH01639F
N22	Hs.633301	NM_001058	TACR1	Tachykinin receptor 1	NK1R/NKIR/SPR/TAC1R	PPH01825A
N23	Hs.734657	NM_000460	THPO	Thrombopoietin	MGDF/MKCSF/ML/MPLLG/THCYT1/TPO	PPH00511B
N24	Hs.537126	NM_001039661	TIRAP	Toll-interleukin 1 receptor (TIR) domain containing adaptor protein	BACTS1/Mal/MyD88-2/wyatt	PPH06246B
O01	Hs.621817	NM_003263	TLR1	Toll-like receptor 1	CD281/TIL/TIL. LPRS5/rsc786	PPH01799A
O02	Hs.730896	NM_030956	TLR10	Toll-like receptor 10	CD290	PPH01794B
O03	Hs.519033	NM_003264	TLR2	Toll-like receptor 2	CD282/TIL4	PPH01808A
O04	Hs.657724	NM_003265	TLR3	Toll-like receptor 3	CD283/IIAE2	PPH01803E
O05	Hs.174312	NM_138554	TLR4	Toll-like receptor 4	ARMD10/CD284/TLR-4/TOLL	PPH01795F
O06	Hs.604542	NM_003268	TLR5	Toll-like receptor 5	MELIOS/SLEB1/TIL3	PPH01793F
O07	Hs.743572	NM_006068	TLR6	Toll-like receptor 6	CD286	PPH01798E
O08	Hs.659215	NM_016562	TLR7	Toll-like receptor 7	TLR7-like	PPH01796A
O09	Hs.660543	NM_138636	TLR8	Toll-like receptor 8	CD288	PPH01801B
O10	Hs.87968	NM_017442	TLR9	Toll-like receptor 9	CD289	PPH01809A
O11	Hs.241570	NM_000594	TNF	Tumor necrosis factor	DIF/TNF-alpha/TNFA/TNFSF2	PPH00341F
O12	Hs.437322	NM_007115	TNFAIP6	Tumor necrosis factor, alpha-induced protein 6	TSG-6/TSG6	PPH01177A
O13	Hs.81791	NM_002546	TNFRSF11B	Tumor necrosis factor receptor superfamily, member 11b	OCIF/OPG/TR1	PPH01049B
O14	Hs.478275	NM_003810	TNFSF10	Tumor necrosis factor (ligand) superfamily, member 10	APO2L/Apo-2L/CD253/TL2/TRAIL	PPH00242F
O15	Hs.333791	NM_003701	TNFSF11	Tumor necrosis factor (ligand) superfamily, member 11	CD254/ODF/OPGL/OPTB2/RANKL/TRANCE/hRANKL2/sOdf	PPH01048F
O16	Hs.54673	NM_003808	TNFSF13	Tumor necrosis factor (ligand) superfamily, member 13	APRIL/CD256/TALL-2/TALL2/TRDL-1/ZTNF2	PPH01047C
O17	Hs.525157	NM_006573	TNFSF13B	Tumor necrosis factor (ligand) superfamily, member 13b	BAFF/BLYS/CD257/DTL/TALL-1/TALL1/THANK/TNFSF20/ZTNF4	PPH01180B
O18	Hs.129708	NM_003807	TNFSF14	Tumor necrosis factor (ligand) superfamily, member 14	CD258/HVEML/LIGHT/LTg/TR2	PPH00817C
O19	Hs.23349	NM_005118	TNFSF15	Tumor necrosis factor (ligand) superfamily, member 15	TL1/TL1A/VEGI/VEGI192A	PPH00385A
O20	Hs.248197	NM_005092	TNFSF18	Tumor necrosis factor (ligand) superfamily, member 18	AITRL/GITRL/TL6/hGITRL	PPH00824A
O21	Hs.181097	NM_003326	TNFSF4	Tumor necrosis factor (ligand) superfamily, member 4	CD134L/CD252/GP34/OX-40L/OX4OL/TXGP1	PPH00820D
O22	Hs.494901	NM_001244	TNFSF8	Tumor necrosis factor (ligand) superfamily, member 8	CD153/CD30L/CD30LG	PPH00268A
O23	Hs.1524	NM_003811	TNFSF9	Tumor necrosis factor (ligand) superfamily, member 9	4-1BB-L/CD137L	PPH00819A
O24	Hs.368527	NM_019009	TOLLIP	Toll interacting protein	IL-1RAcPIP	PPH05844C
P01	Hs.421194	NM_003596	TPST1	Tyrosylprotein sulfotransferase 1	TANGO13A	PPH01577A
P02	Hs.30345	NM_016292	TRAP1	TNF receptor-associated protein 1	HSP 75/HSP75/HSP90L/TRAP-1	PPH01104A
P03	Hs.134602	NM_003319	TTN	Titin	CMD1G/CMH9/CMPD4/EOMFC/HMERF/LGMD2J/MYLK5/TMD	PPH06931F
P04	Hs.730607	NM_001953	TYMP	Thymidine phosphorylase	ECGF/ECGF1/MEDPS1/MNGIE/MTDPS1/PDECGF/TP/hPD-ECGF	PPH02651B
P05	Hs.73793	NM_003376	VEGFA	Vascular endothelial growth factor A	MVCD1/VEGF/VPF	PPH00251C
P06	Hs.732095	NM_003377	VEGFB	Vascular endothelial growth factor B	VEGFL/VRF	PPH00671B
P07	Hs.443750	NM_007259	VPS45	Vacuolar protein sorting 45 homolog (S. cerevisiae)	H1/H1VPS45/SCN5/VPS45A/VPS45B/VPS54A/VSP45/VSP45A	PPH12264A
P08	Hs.546295	NM_002995	XCL1	Chemokine (C motif) ligand 1	ATAC/LPTN/LTN/SCM-1/SCM-1a/SCM1/SCM1A/SCYC1	PPH00702B
P09	Hs.248116	NM_005283	XCR1	Chemokine (C motif) receptor 1	CCXCR1/GPR5	PPH01042B
P10	Hs.213264	NM_003680	YARS	Tyrosyl-tRNA synthetase	CMTDIC/TYRRS/YRS/YTS	PPH16910A
P11	Hs.520640	NM_001101	ACTB	Actin, beta	BRWS1/PS1TP5BP1	PPH00073G
P12	Hs.534255	NM_004048	B2M	Beta-2-microglobulin	-	PPH01094E
P13	Hs.544577	NM_002046	GAPDH	Glyceraldehyde-3-phosphate dehydrogenase	G3PD/GAPD	PPH00150F
P14	Hs.412707	NM_000194	HPRT1	Hypoxanthine phosphoribosyltransferase 1	HGPRT/HPRT	PPH01018C
P15	Hs.546285	NM_001002	RPLP0	Ribosomal protein, large, P0	L10E/LP0/P0/PRLP0/RPP0	PPH21138F
P16	N/A	SA_00105	HGDC	Human Genomic DNA Contamination	HIGX1A
P17	N/A	SA_00105	HGDC	Human Genomic DNA Contamination	HIGX1A
P18	N/A	SA_00105	HGDC	Human Genomic DNA Contamination	HIGX1A
P19	N/A	SA_00104	RTC	Reverse Transcription Control	RTC	PPX63340A
P20	N/A	SA_00104	RTC	Reverse Transcription Control	RTC	PPX63340A
P21	N/A	SA_00104	RTC	Reverse Transcription Control	RTC	PPX63340A
P22	N/A	SA_00103	PPC	Positive PCR Control	PPC
P23	N/A	SA_00103	PPC	Positive PCR Control	PPC
P24	N/A	SA_00103	PPC	Positive PCR Control	PPC

## Sheet: Fold Regulation
		Up-Down Regulation (comparing to control group)
		Group 1		Group 2
Position	Symbol	Fold Regulation	Comments	Fold Regulation	Comments
A01	ADORA1	-1.4912	B	-1.3591	B
A02	AHSG	-4.0732	B	2.0237	B
A03	AIF1	-4.0051	B	-2.0463	B
A04	AIMP1	1.2155	OKAY	1.3629	OKAY
A05	APCS	1.0261	C	2.0083	C
A06	APOA2	-3.4674	B	-3.0091	B
A07	APOL2	1.4378	OKAY	-3.4766	A
A08	APOL3	1.8111	B	-2.5048	B
A09	AREG	1.5723	OKAY	1.911	OKAY
A10	AZU1	-2.8497	B	-1.6795	B
A11	BCL6	3.5888	A	4.0465	OKAY
A12	BLNK	1.2892	OKAY	-1.085	OKAY
A13	BMP1	4.8607	A	5.4239	OKAY
A14	BMP2	7.4531	A	58.7697	A
A15	BMP3	-5.6068	B	-2.9752	B
A16	BMP7	15.1002	OKAY	2.0256	B
A17	C3	38.5144	OKAY	-2.0974	OKAY
A18	C3AR1	4.7103	B	2.6703	B
A19	CARD18	1.1443	OKAY	2.3177	OKAY
A20	CAST	1.2054	OKAY	2.0037	OKAY
A21	CCL1	2.1458	B	-1.0802	B
A22	CCL11	-2.3853	B	-1.0093	OKAY
A23	CCL13	-1.3923	B	1.2828	B
A24	CCL16	-4.4193	B	-1.6826	B
B01	CCL17	-1.0117	OKAY	9.105	OKAY
B02	CCL18	3.6931	B	2.0083	C
B03	CCL19	-2.9804	B	-1.5227	B
B04	CCL2	1.3489	OKAY	-4.1814	OKAY
B05	CCL20	2.1197	OKAY	-2.3636	OKAY
B06	CCL21	2.0876	B	4.9053	B
B07	CCL22	14.7315	A	59.2058	OKAY
B08	CCL23	1.0261	C	2.0083	C
B09	CCL24	2.8849	B	2.2947	B
B10	CCL25	-1.2674	B	1.1626	B
B11	CCL26	1.4919	OKAY	-15.4051	A
B12	CCL27	1.2048	OKAY	-1.5867	OKAY
B13	CCL28	1.8715	OKAY	-1.1594	OKAY
B14	CCL3	2.1344	A	4.1554	OKAY
B15	CCL4	1.2709	OKAY	2.4267	OKAY
B16	CCL5	-1.2508	OKAY	3.3737	OKAY
B17	CCL7	1.2265	B	-1.8864	B
B18	CCL8	1.639	B	1.7793	B
B19	CCR1	2.0674	B	1.1862	B
B20	CCR10	-1.0535	B	1.6575	B
B21	CCR2	-1.7919	B	2.5847	B
B22	CCR3	3.9737	B	50.6445	B
B23	CCR4	-1.5621	B	-1.0691	B
B24	CCR5	-4.8338	B	-4.8985	B
C01	CCR6	3.6246	B	2.0083	C
C02	CCR7	-2.0536	B	-1.0492	B
C03	CCR8	1.0261	C	2.0083	C
C04	CCR9	1.4926	B	1.1227	B
C05	ACKR4	-3.0727	B	-1.2787	B
C06	CCRL2	1.0261	C	8.2135	B
C07	CD14	5.1628	A	1.0032	OKAY
C08	CD180	-4.3525	B	1.699	B
C09	CD27	-1.3063	B	-1.9747	B
C10	CD28	-3.2494	B	-1.6602	B
C11	CD4	1.3725	B	-1.6077	B
C12	CD40	1.5891	OKAY	1.7621	OKAY
C13	CD40LG	-1.5733	B	-1.7573	B
C14	CD70	2.4803	A	1.1843	OKAY
C15	CD74	3.4038	A	6.8717	A
C16	CD86	-1.5495	OKAY	-2.6882	OKAY
C17	CD97	7.0315	A	6.1917	OKAY
C18	CEBPB	2.999	A	2.969	OKAY
C19	CKLF	-1.1491	OKAY	1.0631	OKAY
C20	CLC	-3.9299	B	1.4369	B
C21	CMTM1	2.6387	B	-3.5661	B
C22	CMTM2	3.919	B	2.0083	C
C23	CNTFR	1.0261	C	2.0083	C
C24	CRP	-11.3622	B	-5.8051	B
D01	CSF1	22.2875	B	1.6845	B
D02	CSF2	3.8322	OKAY	1.426	OKAY
D03	CSF2RA	-28.2041	A	-7.5737	OKAY
D04	CSF2RB	-2.8942	B	-1.4787	B
D05	CSF3	5.9347	OKAY	3.9513	OKAY
D06	CSF3R	3.3177	B	2.0083	C
D07	CTF1	2.4304	A	1.683	OKAY
D08	CX3CL1	1.9654	OKAY	2.259	OKAY
D09	CX3CR1	1.2479	B	3.4669	B
D10	CXCL1	4.1129	A	1.5537	OKAY
D11	CXCL10	1.0939	OKAY	-6.014	OKAY
D12	CXCL11	1.4049	OKAY	-2.4852	OKAY
D13	CXCL12	-96.5028	A	-927.798	A
D14	CXCL13	14.0338	B	61.2654	OKAY
D15	CXCL14	-1.121	OKAY	-6.6238	OKAY
D16	CXCL16	2.3677	A	2.7657	OKAY
D17	CXCL2	4.9058	OKAY	1.3513	OKAY
D18	CXCL3	4.8753	OKAY	-1.0112	OKAY
D19	CXCL5	5.2216	A	-1.0887	OKAY
D20	CXCL6	3.5607	OKAY	-5.1242	OKAY
D21	CXCL9	13.6469	B	2.0083	C
D22	CXCR1	2.1818	A	1.1264	A
D23	CXCR2	6.2528	A	1.4168	B
D24	CXCR3	9.4556	OKAY	1.5182	B
E01	CXCR4	-623.61	A	-904.306	A
E02	CXCR5	-1.7019	B	1.0978	B
E03	CXCR6	2.8346	B	-1.6178	B
E04	CYBB	-2.1211	B	-5.7664	B
E05	CYP26B1	1.0176	B	1.9917	B
E06	DOCK2	-1.2231	B	1.8121	B
E07	EBI3	1.3307	OKAY	3.3273	OKAY
E08	EDA	4.6562	A	2.2579	OKAY
E09	EPHX2	3.0311	A	1.2346	OKAY
E10	EPO	1.2467	OKAY	-23.3282	A
E11	EPOR	13.5026	A	24.7382	A
E12	ERBB2	55.9022	A	2.2279	B
E13	ERBB2IP	4.1626	A	5.832	OKAY
E14	F11R	7.0461	A	12.9182	OKAY
E15	F2	6.9491	B	4.2427	B
E16	F3	-1.3021	OKAY	1.9848	OKAY
E17	F8	27.7004	A	96.0469	A
E18	FASLG	4.403	B	1.2775	B
E19	FGF1	1.7808	OKAY	1.8991	OKAY
E20	FGF10	-1.1262	B	1.7471	B
E21	FGF12	-52.9723	A	-80.8588	A
E22	FGF2	1.0547	OKAY	-1.0933	OKAY
E23	FGF7	-1.0909	B	1.3174	B
E24	FIGF	1.3936	A	3.1268	A
F01	FLT3LG	11.617	A	2.1406	B
F02	FN1	3.9949	A	5.5867	OKAY
F03	FOS	2.8458	B	21.887	A
F04	FPR1	-2.1637	A	-3.8	OKAY
F05	GDF2	-3.2195	B	-1.2992	B
F06	GDF3	-4.8417	B	-2.4737	B
F07	GDF5	-15.5033	B	-7.9209	B
F08	GDF6	2.6375	B	4.1439	B
F09	GDF9	1.493	B	15.6309	A
F10	GFRA1	2.078	B	2.2018	OKAY
F11	GFRA2	1.5431	B	1.4009	B
F12	GHR	5.2398	B	1.9912	B
F13	GLMN	2.4791	B	2.2392	OKAY
F14	GPI	2.1319	B	2.3006	OKAY
F15	GPR68	-1.0138	B	-1.7654	B
F16	GREM1	8.264	A	-2.4172	B
F17	GREM2	1.2439	B	4.4311	B
F18	GRN	1.7019	OKAY	3.2206	OKAY
F19	HDAC4	53.5755	A	2.3817	B
F20	HDAC5	2.3721	A	7.6972	OKAY
F21	HDAC7	4.1301	A	3.8861	OKAY
F22	HDAC9	2.9346	A	4.3299	OKAY
F23	HRH1	2.1011	A	4.3671	OKAY
F24	IFNA1	3.0367	A	1.3119	B
G01	IFNA14	-3.3539	B	2.0279	B
G02	IFNA2	-6.9395	B	-3.5455	B
G03	IFNA4	-3.6532	B	-1.8921	B
G04	IFNA8	-2.6712	B	2.2074	B
G05	IFNAR1	2.5654	B	3.6284	OKAY
G06	IFNAR2	-1.0741	OKAY	1.2027	OKAY
G07	IFNB1	3.6364	B	7.5075	B
G08	IFNE	-3.0053	B	-9.3243	A
G09	IFNG	1.245	B	-1.0272	B
G10	IFNGR1	4.4893	B	1.614	OKAY
G11	IFNGR2	3.3238	B	2.4295	OKAY
G12	IFNK	1.3341	B	1.3532	B
G13	IFNW1	-3.4995	B	151.727	A
G14	IFNWP2	-2.4058	B	2.1317	B
G15	IK	1.5784	OKAY	1.9579	OKAY
G16	IL10	-3.0423	B	-6.0503	B
G17	IL10RA	-87.3559	B	-177.13	A
G18	IL10RB	2.2441	B	1.5203	OKAY
G19	IL11	4.9149	A	4.615	A
G20	IL11RA	7.82	A	7.4007	OKAY
G21	IL12A	5.0965	B	4.5221	OKAY
G22	IL12B	1.6847	B	1.6951	B
G23	IL12RB1	4.8675	A	18.8784	A
G24	IL12RB2	1.4305	B	-1.8536	B
H01	IL13	-1.2399	B	-1.4439	B
H02	IL13RA1	2.2987	A	3.5008	OKAY
H03	IL13RA2	1.2659	OKAY	3.5162	OKAY
H04	IL15	1.0259	OKAY	-1.1402	OKAY
H05	IL15RA	1.9919	OKAY	-3.1304	OKAY
H06	IL16	1.0433	B	-4.0241	B
H07	IL17A	-4.4924	B	-2.5669	B
H08	IL17B	-291.328	A	-44.0072	A
H09	IL17C	4.7662	OKAY	-1.4756	A
H10	IL17D	1.3412	B	-1.1588	B
H11	IL17F	-1.9786	B	-1.9062	B
H12	IL17RA	1.1048	OKAY	1.2286	OKAY
H13	IL17RB	4.3645	OKAY	1.4634	A
H14	IL18	1.7816	OKAY	2.9363	OKAY
H15	IL18R1	2.1428	B	-1.6498	A
H16	IL18RAP	6.6923	B	6.84	B
H17	IL19	1.2208	B	-3.2686	B
H18	IL1A	5.2072	B	2.8317	OKAY
H19	IL1B	6.0133	B	1.5728	OKAY
H20	IL1F10	4.5615	A	3.7572	OKAY
H21	IL1R1	3.2524	A	6.379	A
H22	IL1R2	1.4075	OKAY	10.077	OKAY
H23	IL1RAP	19.3756	A	21.0488	A
H24	IL1RAPL2	5.2048	B	6.7163	B
I01	IL1RL1	20.6896	A	511.291	A
I02	IL1RL2	32.503	B	19.9594	B
I03	IL1RN	-1.0726	OKAY	2.0586	OKAY
I04	IL2	-1.4636	B	1.2437	B
I05	IL20	-1.5938	OKAY	-4.9818	OKAY
I06	IL20RA	1.5524	OKAY	-1.8939	OKAY
I07	IL21	-1.4646	B	-2.6433	B
I08	IL21R	2.9769	B	1.7839	B
I09	IL22	-1.2537	B	-2.0139	B
I10	IL22RA1	-1.3671	OKAY	-1.4323	OKAY
I11	IL22RA2	2.8405	B	4.294	B
I12	IL23A	20.452	OKAY	3.0674	OKAY
I13	IL23R	-4.9674	B	-7.7346	B
I14	IL24	-1.5247	OKAY	-4.9749	OKAY
I15	IL25	-1.2592	B	-1.1168	B
I16	IL26	1.0455	B	-3.3543	B
I17	IL27	5.5003	B	2.6087	B
I18	IFNLR1	2.6308	OKAY	1.6629	OKAY
I19	IFNL1	-10.8566	B	-2.0999	B
I20	IL2RA	12.8127	B	1.8566	B
I21	IL2RB	-1.0268	B	-1.0708	B
I22	IL2RG	-55.1836	OKAY	-76.4265	OKAY
I23	IL3	-2.5773	B	-1.3168	B
I24	IL31RA	-1.1716	B	-9.8446	B
J01	IL32	1.1932	OKAY	-2.1062	OKAY
J02	IL36A	15.7451	B	8.5881	B
J03	IL36B	1.8461	OKAY	1.6841	OKAY
J04	IL36G	5.1964	OKAY	3.0377	OKAY
J05	IL36RN	6.5834	B	10.213	OKAY
J06	IL37	1.0796	OKAY	4.8748	OKAY
J07	IL3RA	2.6405	B	1.7124	B
J08	IL4	4.0826	B	-2.2356	B
J09	IL4R	376.325	A	34.7434	A
J10	IL5	-2.9116	A	-5.9546	A
J11	IL5RA	2.591	B	2.7384	B
J12	IL6	2.9366	A	1.3416	OKAY
J13	IL6R	30.0404	A	95.0095	A
J14	IL6ST	13.7418	A	7.2117	OKAY
J15	IL7	22.9725	A	1.6343	A
J16	IL7R	1.3843	OKAY	-10.0445	A
J17	IL8	9.3297	A	1.1892	OKAY
J18	IL9	377.233	OKAY	1.9625	B
J19	IL9R	1.2054	B	1.1042	B
J20	INHA	17.8127	A	18.2185	A
J21	INHBA	1.6428	OKAY	3.4042	OKAY
J22	INHBB	-2.6412	B	-1.3651	B
J23	INS	1.8862	B	2.0083	C
J24	IRF4	-72.0121	A	-194.326	A
K01	IRF7	40.5838	A	17.1088	B
K02	ITGB2	8.0995	OKAY	5.3	OKAY
K03	ITIH4	6.3284	B	6.5176	OKAY
K04	KITLG	3.1708	B	1.4563	OKAY
K05	KNG1	-1.6206	B	1.0355	B
K06	LBP	2.6923	A	1.3973	B
K07	LEFTY1	1.1483	B	-3.8763	B
K08	LEFTY2	2.8822	B	3.7991	B
K09	LEPR	4.2678	B	1.1347	OKAY
K10	LIF	1.2842	B	-1.0951	OKAY
K11	LIFR	3.8535	B	-1.774	B
K12	LTA	-1.2073	B	-2.177	B
K13	LTB	1.1611	B	-4.1766	OKAY
K14	LTB4R	1.138	OKAY	1.9212	OKAY
K15	LY75	2.7546	B	-4.6859	A
K16	LY86	-2.5612	B	-1.3851	B
K17	LY96	-1.3206	OKAY	-1.9106	OKAY
K18	MDK	1.4548	OKAY	-2.4217	OKAY
K19	MEFV	-2.0319	B	-1.0381	B
K20	MGLL	1.1913	OKAY	2.0524	OKAY
K21	MIF	1.3599	OKAY	1.6795	OKAY
K22	MMP25	-3.35	B	-2.8056	A
K23	MPL	-3.0339	B	-1.5501	B
K24	MSTN	-4.2826	B	-3.0801	B
L01	MUC4	6.5213	B	-2	B
L02	MYD88	-1.199	OKAY	-1.3407	OKAY
L03	NAMPT	3.555	OKAY	2.051	OKAY
L04	NCR3	1.8081	B	2.0083	C
L05	NFAM1	1.2633	B	1.7496	B
L06	NFATC3	2.6669	B	2.1421	OKAY
L07	NFATC4	1.6673	OKAY	-8.3224	A
L08	NFE2L1	30.6362	B	20.4685	OKAY
L09	NFKB1	10.4747	B	4.0803	OKAY
L10	NFRKB	2.0025	B	2.5686	OKAY
L11	NFX1	5.6824	B	5.0188	OKAY
L12	NLRP12	-8.2869	B	-4.2339	B
L13	NMI	1.0828	B	1.0512	OKAY
L14	NODAL	-17.2736	B	-8.8254	B
L15	NOS2	4.5826	A	-1.1209	B
L16	NOX5	5.3499	OKAY	1.9234	OKAY
L17	NR3C1	1.0581	OKAY	1.9697	OKAY
L18	OLR1	1.4203	OKAY	-10.6886	A
L19	OSM	-2.1339	B	-1.5182	B
L20	OSMR	1.7965	OKAY	2.9458	OKAY
L21	PARP4	1.4999	OKAY	1.6453	OKAY
L22	PDGFA	1.3599	OKAY	2.0167	OKAY
L23	PDGFB	7.8871	B	3.3496	OKAY
L24	PF4V1	-3.1825	B	-2.2475	B
M01	PGLYRP1	-1.2421	B	-1.9132	B
M02	PLA2G2D	-2.6126	A	-17.8642	A
M03	PLA2G7	-1.0292	OKAY	2.5047	OKAY
M04	PPBP	2.3798	B	-6.8828	OKAY
M05	PRDX5	1.1624	B	1.2625	OKAY
M06	PREX1	1.844	B	1.2397	B
M07	PRG2	-1.5413	OKAY	-2.7346	A
M08	PRG3	2.2046	B	1.8773	B
M09	PRL	1.0261	C	2.0083	C
M10	PRLR	13.9369	B	1.43	B
M11	PROCR	2.2545	B	2.4577	OKAY
M12	PROK2	1.5117	B	2.4874	B
M13	PTAFR	3.519	OKAY	1.3278	OKAY
M14	PTGS2	3.6096	A	10.1988	A
M15	PTN	-6.2485	A	-9.7518	A
M16	PTPRA	1.9613	OKAY	1.5369	OKAY
M17	PTX3	8.333	A	5.3939	A
M18	PXMP2	1.7498	OKAY	1.7439	OKAY
M19	REG3A	1.0261	C	9.622	B
M20	REG3G	1.2367	B	1.9954	B
M21	RIPK2	1.0216	OKAY	1.4393	OKAY
M22	S100A12	1.4302	OKAY	1.3119	OKAY
M23	S100A8	3.5599	OKAY	1.0497	OKAY
M24	S100B	-1.1929	B	-2.7302	B
N01	SAA4	1.3341	OKAY	-4.1239	OKAY
N02	SCUBE1	-1.3304	B	-1.3268	B
N03	SDCBP	2.3552	B	2.2238	OKAY
N04	SECTM1	-1.3069	B	-3.8247	B
N05	SELE	1.0181	B	6.1079	B
N06	SERPINA1	1.1711	OKAY	3.5008	OKAY
N07	SERPINA3	7.3982	OKAY	3.7974	OKAY
N08	SERPINF2	4.5049	B	1.6133	B
N09	SFTPD	-1.1891	OKAY	-2.1555	OKAY
N10	SIGIRR	16.199	A	1.3389	B
N11	SIGLEC1	-1.0744	B	-1.911	B
N12	SLCO1A2	-2.7552	B	-5.4026	B
N13	SLURP1	1.3862	OKAY	2.4077	OKAY
N14	SOCS2	1.7514	OKAY	3.1763	OKAY
N15	SPACA3	1.1828	B	-2.4634	B
N16	SPP1	1.385	OKAY	8.1965	OKAY
N17	SPRED1	3.8884	OKAY	1.8176	OKAY
N18	SRGAP1	2.0522	B	5.1515	OKAY
N19	STAB1	6.6599	B	-1.4267	B
N20	STAT3	3.1635	B	3.0349	OKAY
N21	SYK	3.0423	B	2.6299	OKAY
N22	TACR1	-4.3214	B	1.7179	B
N23	THPO	-4.3666	B	-2.231	B
N24	TIRAP	-193.855	B	-255.291	OKAY
O01	TLR1	-4.3244	A	1.0088	OKAY
O02	TLR10	-6.9942	A	1.8121	OKAY
O03	TLR2	5.4358	A	-2.0883	A
O04	TLR3	3.2652	OKAY	-23.5611	A
O05	TLR4	3.2464	B	-1.2498	B
O06	TLR5	-1.0665	OKAY	-7.9191	OKAY
O07	TLR6	1.5902	OKAY	-2.2217	OKAY
O08	TLR7	-1.3365	B	-1.8803	B
O09	TLR8	1.0261	C	2.0083	C
O10	TLR9	-8.4279	B	-1.6301	B
O11	TNF	2.9475	A	1.381	OKAY
O12	TNFAIP6	82.1297	A	34.5832	A
O13	TNFRSF11B	-1.7981	OKAY	-2.7251	OKAY
O14	TNFSF10	3.4818	OKAY	-3.4271	OKAY
O15	TNFSF11	1.8199	B	-1.2784	B
O16	TNFSF13	3.7205	A	2.6015	B
O17	TNFSF13B	10.7294	A	16.6026	A
O18	TNFSF14	11.6951	A	-1.244	B
O19	TNFSF15	-1.7365	B	-2.7549	B
O20	TNFSF18	31.3306	OKAY	3.9068	B
O21	TNFSF4	9.6811	A	-1.8134	B
O22	TNFSF8	1.5395	B	-1.9525	B
O23	TNFSF9	1.3939	OKAY	5.2367	OKAY
O24	TOLLIP	4.2896	A	11.2019	OKAY
P01	TPST1	7.5606	A	7.8553	OKAY
P02	TRAP1	2.0225	A	-1.124	OKAY
P03	TTN	5.3117	B	331.148	A
P04	TYMP	16.5547	B	2.2974	OKAY
P05	VEGFA	1.2321	OKAY	-1.3996	OKAY
P06	VEGFB	1.1218	OKAY	-1.1484	OKAY
P07	VPS45	2.0665	A	2.0256	OKAY
P08	XCL1	160.026	A	-3.5235	B
P09	XCR1	-1.9591	B	-2.1485	B
P10	YARS	2.6774	B	1.972	OKAY
P11	ACTB	11.2967	OKAY	9.0463	OKAY
P12	B2M	1.0103	OKAY	-1.0752	OKAY
P13	GAPDH	4.8843	OKAY	4.0148	OKAY
P14	HPRT1	2.9694	OKAY	2.0158	OKAY
P15	RPLP0	-1.0103	OKAY	1.0752	OKAY
P16	HGDC	18.0405	A	1.9185	B
P17	HGDC	-3.3889	B	1.1731	B
P18	HGDC	-8.1483	B	-7.1652	B
P19	RTC	-1.5574	B	1.7896	B
P20	RTC	1.3824	B	2.6268	B
P21	RTC	-1.1151	B	1.9779	B
P22	PPC	-1.4508	OKAY	1.6426	OKAY
P23	PPC	1.3285	OKAY	3.305	OKAY
P24	PPC	-1.2931	OKAY	1.7037	OKAY
Comments:
A: This gene’s average threshold cycle is relatively high (> 30) in either the control or the test sample, and is reasonably low in the other sample (< 30).
These data mean that the gene’s expression is relatively low in one sample and reasonably detected in the other sample suggesting that the actual fold-change value is at least as large as the calculated and reported fold-change result.
This fold-change result may also have greater variations if p value > 0.05; therefore, it is important to have a sufficient number of biological replicates to validate the result for this gene.
B: This gene’s average threshold cycle is relatively high (> 30), meaning that its relative expression level is low, in both control and test samples, and the p-value for the fold-change is either unavailable or relatively high (p > 0.05).
This fold-change result may also have greater variations; therefore, it is important to have a sufficient number of biological replicates to validate the result for this gene.
C: This gene’s average threshold cycle is either not determined or greater than the defined cut-off value (default 35), in both samples meaning that its expression was undetected, making this fold-change result erroneous and un-interpretable.
Fold Change & Fold Regulation:
Fold-Change (2^(- Delta Delta Ct)) is the normalized gene expression (2^(- Delta Ct)) in the Test Sample divided the normalized gene expression (2^(- Delta Ct)) in the Control Sample.
Fold-Regulation represents fold-change results in a biologically meaningful way. Fold-change values greater than one indicate a positive- or an up-regulation, and the fold-regulation is equal to the fold-change.
Fold-change values less than one indicate a negative or down-regulation, and the fold-regulation is the negative inverse of the fold-change.
Fold-change and fold-regulation values greater than 2 are indicated in red; fold-change values less than 0.5 and fold-regulation values less than -2 are indicated in blue.
